# Supplementary material for: Synaptic and dendritic architecture of different types of hippocampal somatostatin interneurons
Source: PLoS Biol. 2024 Mar 12;22(3):e3002539. doi: 10.1371/journal.pbio.3002539 (PMC10959371; doi:10.1371/journal.pbio.3002539)
Supplement: S2 Data — (XLSX) [file pbio.3002539.s013.xlsx]

## Sheet: Summary
Animal ID	Soma ID	OLM or HS?	shaft or branching point	Location of the segment	Segment ID		Distance from soma um	Length [um]	Dendritic order	Dendrite volume without mito./ um dendrite	Dendrite volume with mito./ um dendrite	Dendrite surface area/ um dendrite	Average diameter of the segment from neurolucida	Dendrite cross-sectional area MEDIAN [um2]	Dendrite perimeter MEDIAN [um]	Mito volume / um dendrite	Mito % in dendrite	number of Gephyrin NEG synapses / um dendrite	NEG syn size [MED]	NEG syn size [lower quart]	NEG syn size [upper quart]	NEG syn size /um denrite	NEG syn size /um2 surface	number of Gephyrin POS synapses / um dendrite	POS syn size [MED]	POS syn size [lower quart]	POS syn size [upper quart]	POS syn size /um denrite	POS syn size /um2 surface
27	272	OLM	shaft	str. oriens / alveus	OL272-01-2	link	9	5.97034	1	2.59845	3.01109	7.98984	N/A	2.49959	6.42688	0.412635	0.137039	N/A	N/A	N/A	N/A	N/A	N/A	N/A	N/A	N/A	N/A	N/A	N/A	No synapses were reconstructed
27	273	OLM	shaft	str. oriens / alveus	OL273-01-3R	link	27	2.69994	1	1.11111	1.32207	5.31889	N/A	1.31373	4.63251	0.210954	0.159564	N/A	N/A	N/A	N/A	N/A	N/A	N/A	N/A	N/A	N/A	N/A	N/A	No synapses were reconstructed
27	273	OLM	shaft	str. oriens / alveus	OL273-02-1A	link	32.5	1.07178	2	0.464998	0.549534	3.60716	N/A	0.547624	3.05635	0.0845356	0.153832	N/A	N/A	N/A	N/A	N/A	N/A	N/A	N/A	N/A	N/A	N/A	N/A	No synapses were reconstructed
27	273	OLM	shaft	str. oriens / alveus	OL273-02-1B	link	32.5	1.92504	2	0.806533	0.901034	4.27689	N/A	0.84694	3.7281	0.0945007	0.10488	N/A	N/A	N/A	N/A	N/A	N/A	N/A	N/A	N/A	N/A	N/A	N/A	No synapses were reconstructed
27	274	OLM	shaft	str. oriens / alveus	OL274-01-4	link	13.3	38.066	1	0.679451	0.757568	3.72874	N/A	0.74137	3.56199	0.0781169	0.103115	N/A	N/A	N/A	N/A	N/A	N/A	N/A	N/A	N/A	N/A	N/A	N/A	No synapses were reconstructed
27	276	OLM	shaft	str. oriens / alveus	OL276-01-7	link	15.6	5.17409	1	2.77628	3.11192	8.48278	N/A	2.69693	6.42583	0.335636	0.107855	N/A	N/A	N/A	N/A	N/A	N/A	N/A	N/A	N/A	N/A	N/A	N/A	No synapses were reconstructed
22	221	OLM	shaft	str. oriens / alveus	OL221-23-1	link	289.6	23.7536	3	0.761895	0.837931	3.99351	1	0.792663	3.47653	0.076036	0.0907425	1.13667	0.189732	0.129497	0.252741	0.224358	0.0561807	0.420989	0.262738	0.188381	0.385103	0.14922	0.0373656
22	221	OLM	shaft	str. oriens / alveus	OL221-34-1R	link	346	10.1563	4	0.464536	0.500235	2.97553	1	0.378684	2.39236	0.0356991	0.0713646	0.984614	0.115539	0.0570471	0.207399	0.149648	0.0502927	0.196923	0.278033	0.218519	0.337547	0.054751	0.0184004
22	221	OLM	shaft	str. oriens / alveus	OL221-35-1A	link	356	10.2368	5	0.237402	0.283312	2.04695	1	0.201344	1.67918	0.0459104	0.162048	0.976872	0.105729	0.0883447	0.151404	0.120298	0.0587696	0.293062	0.0821347	0.0526117	0.0909762	0.0200299	0.00978524
22	221	OLM	shaft	str. oriens / alveus	OL221-23-3	link	200	15.3846	3	1.6616	1.76425	6.43895	1.1	1.66594	5.01366	0.102651	0.0581839	1.82001	0.224592	0.156902	0.324018	0.465937	0.0723622	0.780003	0.361644	0.105676	0.441508	0.238479	0.0370369
22	221	OLM	shaft	str. oriens / alveus	OL221-12-1R	link	177	2.98804	2	3.33106	3.42358	8.10604	1	3.26875	7.14868	0.0925151	0.0270229	3.012	0.178198	0.114052	0.33416	0.662337	0.0817091	0.334667	0.497304	0.497304	0.497304	0.166431	0.0205317
22	221	OLM	shaft	str. oriens / alveus	OL221-13-1A	link	180	9.2702	3	1.01267	1.07975	4.74932	0.9	1.07225	3.89494	0.0670836	0.0621288	2.48107	0.250019	0.183425	0.328187	0.70761	0.148992	0.43149	0.284275	0.190601	0.49314	0.172366	0.0362927
22	221	OLM	shaft	str. oriens / alveus	OL221-13-1B	link	180	14.4563	3	1.07233	1.15063	4.92784	0.9	1.11831	4.33843	0.0782919	0.0680429	2.49026	0.214206	0.141372	0.274777	0.536823	0.108937	0.830085	0.2181	0.148959	0.298328	0.220086	0.0446617
22	222	OLM	shaft	str. oriens / alveus	OL222-25-1	link	291.6	21.018	5	0.461644	0.506296	3.66908	0.8	0.371469	2.43258	0.0446523	0.088194	1.18946	0.159259	0.128722	0.225914	0.223167	0.0608237	0.380627	0.193937	0.103692	0.255529	0.0778726	0.021224
22	222	OLM	shaft	str. oriens / alveus	OL222-24-1	link	204	24.4781	4	0.813218	0.896075	4.7609	1.1	0.72294	3.5055	0.0828568	0.0924663	1.30729	0.161441	0.100714	0.259591	0.282873	0.0594158	0.285969	0.197646	0.113598	0.285071	0.0790708	0.0166084
22	222	OLM	shaft	str. oriens / alveus	OL222-23-2	link	221	21.7396	3	0.897312	0.931534	4.55503	0.9	0.668324	3.25878	0.0342223	0.0367375	1.51797	0.175017	0.0978617	0.281326	0.293213	0.0643712	0.137997	0.13157	0.084155	0.137927	0.014379	0.00315674
22	222	OLM	shaft	str. oriens / alveus	OL222-34-2	link	322	18.3273	4	0.524319	0.5685	4.14593	0.8	0.406094	2.72484	0.0441811	0.0777152	1.14583	0.16936	0.14442	0.295615	0.309794	0.0747225	0.873014	0.248391	0.114423	0.349987	0.232202	0.0560072
28	281	OLM	shaft	str. oriens / alveus	OL281-01-3	link	3	6.23573	1	4.24485	4.80569	9.8367	1.8	4.59179	9.04351	0.560846	0.116704	4.00915	0.0778769	0.0463956	0.114233	0.37571	0.0381948	1.28293	0.156021	0.124738	0.223007	0.231699	0.0235545
28	281	OLM	shaft	str. oriens / alveus	OL281-02-1A	link	10.5	6.1562	2	0.719084	0.854147	4.00409	1.6	0.702553	3.25633	0.135063	0.158126	2.599	0.149963	0.117224	0.194721	0.398203	0.099449	0.487313	0.0835111	0.0831605	0.330692	0.120885	0.0301904
28	281	OLM	shaft	str. oriens / alveus	OL281-02-1R	link	23.13	4.8689	2	2.13565	2.38988	6.61145	N/A	2.34967	6.34085	0.254227	0.106376	3.08078	0.0980513	0.0735139	0.127158	0.330563	0.0499986	0	#NUM!	#NUM!	#NUM!	0	0
28	281	OLM	shaft	str. oriens / alveus	OL281-03-1B	link	28	5.6025	3	0.581108	0.620562	3.58536	1.5	0.457734	2.7645	0.0394539	0.0635776	3.03436	0.173429	0.139734	0.205877	0.5289	0.147516	0.178492	0.137406	0.137406	0.137406	0.0245258	0.00684052
28	281	OLM	shaft	str. oriens / alveus	OL281-03-1A	link	28	45.5421	3	1.72166	1.83984	5.89344	1.5	1.83929	5.57369	0.118183	0.0642355	3.07408	0.123163	0.0802004	0.175703	0.452665	0.0768082	0.307408	0.26333	0.173119	0.423409	0.0892238	0.0151395
28	281	OLM	shaft	str. oriens / alveus	OL281-14-1_split1	link	135.39	18.5748	4	0.509042	0.550708	3.58187	0.8	0.507083	2.91094	0.0416668	0.0756603	2.42264	0.132205	0.086316	0.23331	0.39503	0.110286	0.269182	0.210837	0.0904211	0.242501	0.048742	0.013608
28	281	OLM	shaft	str. oriens / alveus	OL281-14-1_split2	link	155.96	19.9365	4	0.437276	0.477345	3.58517	0.8	0.452448	2.84952	0.040068	0.0839394	2.80891	0.144491	0.0971851	0.197602	0.438223	0.122232	0.100318	0.16463	0.150155	0.179105	0.0165154	0.00460659
28	281	OLM	shaft	str. oriens / alveus	OL281-25-1	link	186.56	27.7361	5	0.497541	0.522317	3.67548	1	0.508201	3.20977	0.0247765	0.0474357	2.41562	0.143199	0.101973	0.200993	0.37875	0.103048	0.324487	0.069347	0.0508453	0.111313	0.0264647	0.00720035
28	281	OLM	shaft	str. oriens / alveus	OL281-26-1R	link	200	1.89547	6	0.768631	0.799273	4.87635	0.7	0.750298	3.78966	0.0306414	0.0383366	2.63786	0.193058	0.172537	0.212067	0.507841	0.104144	0	#NUM!	#NUM!	#NUM!	0	0
28	281	OLM	shaft	str. oriens / alveus	OL281-27-1A	link	202.3	3.96088	7	0.565532	0.565532	4.33339	0.7	0.533778	4.01202	0	0	1.76729	0.103359	0.0744794	0.170511	0.250243	0.0577476	0	#NUM!	#NUM!	#NUM!	0	0
28	281	OLM	shaft	str. oriens / alveus	OL281-27-1B	link	202.3	10.9929	7	0.493416	0.533726	4.03843	0.7	0.537432	3.21646	0.0403106	0.0755267	2.36516	0.159527	0.112191	0.254644	0.416947	0.103245	0.545807	0.0989373	0.0837619	0.100266	0.0521507	0.0129136
28	281	OLM	shaft	str. oriens / alveus	OL281-27-1	link	230.26	33.5438	7	0.363195	0.394242	3.29919	0.8	0.292418	2.3924	0.0310476	0.0787526	1.66946	0.10068	0.0605123	0.143993	0.190039	0.0576017	0.119247	0.170647	0.0933721	0.241788	0.0196177	0.00594622
28	281	OLM	shaft	str. oriens / alveus	OL281-37-1_split1	link	244.7	36.9517	7	0.1439	0.160956	1.98851	0.7	0.147745	1.74481	0.0170563	0.105968	0.920121	0.168419	0.131871	0.225456	0.161767	0.0813511	0.0811871	0.0717402	0.0575185	0.161113	0.00989192	0.00497455
28	281	OLM	shaft	str. oriens / alveus	OL281-37-1_split2	link	281.65	47.7466	7	0.277575	0.310139	2.80657	0.7	0.229725	2.22607	0.0325646	0.105	1.17286	0.100407	0.070873	0.137503	0.137324	0.0489294	0.188495	0.100664	0.0816598	0.109556	0.0366851	0.0130711
28	281	OLM	shaft	str. oriens / alveus	OL281-01-1R	link	1	15.1917	1	1.53594	1.70488	5.44875	1.2	1.68869	4.9729	0.168932	0.0990874	2.89632	0.116631	0.0692275	0.159512	0.367739	0.0674906	0.592428	0.284454	0.0734961	0.320182	0.133992	0.0245913
28	281	OLM	shaft	str. oriens / alveus	OL281-02-2A	link	19.6	3.23111	2	0.813764	0.861034	4.06371	1.4	0.53788	2.75309	0.0472703	0.0548995	3.09491	0.0802113	0.0574404	0.0919105	0.291098	0.0716335	0.309491	0.689271	0.689271	0.689271	0.213323	0.0524947
28	281	OLM	shaft	str. oriens / alveus	OL281-02-2B	link	19.6	8.92067	2	0.575347	0.64827	3.36442	1.1	0.54969	2.95544	0.0729224	0.112488	1.90569	0.151306	0.116716	0.196614	0.317053	0.0942371	0.672595	0.163834	0.119671	0.226777	0.127494	0.0378949
28	281	OLM	shaft	str. oriens / alveus	OL281-02-3	link	9.34	15.256	2	0.635498	0.678091	3.76602	1.1	0.59703	3.12739	0.0425934	0.0628137	1.96644	0.175903	0.10938	0.21584	0.33389	0.0886584	0.131096	0.129624	0.096517	0.162731	0.0169932	0.00451225
28	281	OLM	shaft	str. oriens / alveus	OL281-01-2	link	1	22.6669	1	2.4911	3.03933	7.14503	2	2.9742	6.58205	0.548229	0.180378	2.73526	0.143854	0.113073	0.190773	0.426359	0.0596721	0.705875	0.16341	0.105138	0.243261	0.125623	0.0175818
30	301	OLM	shaft	str. oriens / alveus	OL301-03-1	link	35.91	42.388	3	0.67202	0.746121	4.06527	1	0.686753	3.50968	0.074101	0.099315	2.54789	0.119365	0.0847247	0.185423	0.339436	0.0834965	0.235916	0.0901471	0.0507603	0.12936	0.0243711	0.00599494
30	301	OLM	shaft	str. oriens / alveus	OL301-03-2A	link	27.9	36.3848	3	0.586974	0.591956	3.36227	1	0.527193	2.9292	0.00498173	0.00841571	1.92388	0.141542	0.109632	0.181961	0.285313	0.0848572	0.384776	0.115693	0.102548	0.145855	0.0548735	0.0163204
30	301	OLM	shaft	str. oriens / alveus	OL301-03-2B	link	27.9	26.8816	3	0.271594	0.30316	2.21063	0.7	0.275993	1.994	0.031566	0.104124	1.33921	0.136175	0.0925812	0.152481	0.171336	0.0775053	0.260402	0.106869	0.0945059	0.186656	0.0418187	0.018917
30	301	OLM	shaft	str. oriens / alveus	OL301-02-1	link	31.78	24.6231	2	0.394274	0.444201	2.55433	0.8	0.379703	2.31844	0.0499267	0.112397	0.690409	0.155204	0.0943751	0.198966	0.102236	0.0400246	0.284286	0.134861	0.102317	0.15927	0.0407084	0.015937
30	301	OLM	shaft	str. oriens / alveus	OL301-13-1R	link	125	21.1685	3	0.371397	0.420531	4.02368	0.7	0.346452	2.54931	0.0491342	0.116838	3.16508	0.112403	0.0696385	0.164306	0.407996	0.101399	0.2362	0.0577958	0.0353986	0.0897111	0.0162486	0.00403823
30	301	OLM	shaft	str. oriens / alveus	OL301-14-2A	link	150	4.70694	4	0.250118	0.269475	3.18997	0.7	0.181044	2.21872	0.0193565	0.0718307	1.91207	0.259863	0.168831	0.272523	0.421881	0.132252	0	#NUM!	#NUM!	#NUM!	0	0
30	301	OLM	shaft	str. oriens / alveus	OL301-14-2B	link	150	15.6559	4	0.216642	0.247237	2.60858	0.7	0.171469	1.7451	0.0305942	0.123745	1.91622	0.143706	0.0942404	0.198461	0.285125	0.109303	0.255495	0.122918	0.102821	0.179452	0.0407144	0.0156078
30	301	OLM	shaft	str. oriens / alveus	OL301-14-1	link	114.48	28.322	4	0.206	0.235361	2.13811	0.7	0.181722	1.71305	0.0293618	0.124752	1.12986	0.0994977	0.066066	0.14878	0.121629	0.0568862	0.282466	0.104263	0.085544	0.135293	0.0336824	0.0157533
30	301	OLM	shaft	str. oriens / alveus	OL301-24-1	link	180.22	57.2779	4	0.408406	0.447824	3.74171	0.6	0.373024	2.95327	0.0394176	0.0880203	1.71096	0.134367	0.0878764	0.167712	0.234887	0.0627755	0.226964	0.125827	0.100585	0.152976	0.0313291	0.00837295
30	301	OLM	shaft	str. oriens / alveus	OL301-01-2R	link	0	35.9472	1	2.0031	2.21494	6.69558	1.3	2.21332	6.28063	0.211846	0.0956439	2.80967	0.0978033	0.067622	0.139635	0.286416	0.0427769	0.278186	0.139996	0.107206	0.154735	0.0362535	0.00541454
30	301	OLM	shaft	str. oriens / alveus	OL301-02-1A	link	36	16.6384	2	0.747565	0.793045	4.31024	0.9	0.716422	3.62595	0.0454801	0.0573487	2.34398	0.1277	0.0905761	0.182436	0.312018	0.0723898	0.240408	0.120326	0.098079	0.136142	0.0273812	0.00635258
30	301	OLM	shaft	str. oriens / alveus	OL301-02-1B	link	36	3.45253	2	0.855662	0.918312	4.01279	N/A	0.93103	3.67298	0.0626497	0.0682227	2.31714	0.159013	0.13742	0.184299	0.36502	0.090964	0.289642	0.12835	0.12835	0.12835	0.0371756	0.00926427
30	301	OLM	shaft	str. oriens / alveus	OL301-01-1R	link	0	5.14862	1	1.0055	1.10233	4.35256	1.1	1.11651	4.16193	0.0968296	0.0878405	2.9134	0.197235	0.131147	0.262316	0.57692	0.132547	0	#NUM!	#NUM!	#NUM!	0	0
30	301	OLM	shaft	str. oriens / alveus	OL301-02-2A	link	6	59.1647	2	0.383131	0.420783	2.67688	0.7	0.407147	2.51981	0.037652	0.0894809	1.47047	0.13383	0.0829407	0.198708	0.212388	0.0793416	0.185922	0.078343	0.0525278	0.122651	0.0169909	0.00634727
30	302	OLM	shaft	str. oriens / alveus	OL302-47-1R	link	395.7	15.9344	7	0.668525	0.737355	4.93994	1	0.522189	3.56145	0.0688298	0.0933469	2.44754	0.210352	0.157709	0.266752	0.580358	0.117483	0.502059	0.112381	0.0796602	0.255456	0.105965	0.0214506
30	302	OLM	shaft	str. oriens / alveus	OL302-48-1A	link	410.9	5.65723	8	0.227439	0.256362	2.16848	0.9	0.235923	1.93815	0.0289235	0.112823	0.35353	0.308377	0.291489	0.325264	0.10902	0.050275	0.176765	0.395842	0.395842	0.395842	0.069971	0.0322673
30	302	OLM	shaft	str. oriens / alveus	OL302-48-1B	link	410.9	21.2867	8	0.310523	0.342482	2.81366	0.9	0.304387	2.38934	0.0319591	0.0933162	1.17444	0.188279	0.132015	0.294947	0.271677	0.0965565	0.375822	0.122858	0.0932828	0.172778	0.0528554	0.0187853

## Sheet: Explanation
Explanation of the data arrangement in this file	This is the ID of the dendrite		Raw sub-segment DATA	distance from SOMA [um]	distance from the start of the dendritic segment [um]	cross-sectional area at given distance [um2]	perimeter of the cross-section [um]	Raw full dendritic segment DATA from Blender software	Object	volume [um3]	surface area [um2]	Raw NEG synaptic DATA from Blender software	Object	surface area [um2]	Raw POS synaptic DATA from Blender software	Object	surface area [um2]
Location of the segment	xxx		Median	xxxx		xxxx	xxxx	Dendrite without mitochondria		xxxx	xxx
Distance from soma um	xxx		cross-section ID	distance	distance	areas	perimeters		Dendrite	xxxx	xxx		number of gephyrin negative synapses			number of gephyrin positive synapses
Length [um] of the dendritic segment	xx		.	of	of	[um2]	[um]		All mito	xxxx	xxx		Median size of NEG synapses			Median size of POS synapses
Dendritic order	x		.	the	the				mito1	xxxx			Lower quart in size for NEG synapses			Lower quart in size for POS synapses
Dendrite volume without mito./ um dendrite	xxx		.	cross-	cross-				mito2	xxxx			Upper quart in size for NEG synapses			Upper quart in size for POS synapses
Dendrite volume/ um dendrite	xxx			section	section				mito3	xxxx			All synaptic surfaces for NEG synapses			All synaptic surfaces for POS synapses
Dendrite surface area/ um dendrite	xxx			from	from				mito4	xxxx			syn008			synGABA004
Mito volume / um dendrite	xxx			soma	origin of				mito5	xxxx			syn034			synGABA003
NEG syn size /um denrite	xxx				segment				mito6	xxxx			syn037			synGABA007
NEG syn size /um2 surface	xxx								mito7	xxxx
POS syn size /um denrite	xxx								mito8	xxxx
POS syn size /um2 surface	xxx								mito9	xxxx
									mito10	xxxx
									These are data from
									Blender's built in 3D volume
									measurements
									volumes and surfaces are
									calculated for the
									whole dendritic segment
									without mitochondrial volumes
									and
									calculated for the
									whole dendritic segment
									and
									calculated for the
									sum of all mitochondria
									and
									only the volume
									calculated for
									individual mitochondria

## Sheet: OL272-01-2
Dendrite segment ID	OL272-01-2		Raw sub-segment DATA	distance from SOMA [um]	distance from the start of the dendritic segment [um]	cross-sectional area at given distance [um2]	perimeter of the cross-section [um]	Raw full dendritic segment DATA from Blender software	Object	volume [um3]	surface area [um2]	Raw NEG synaptic DATA from Blender software	Object	surface area [um2]	Raw POS synaptic DATA from Blender software	Object	surface area [um2]
Location of the segment	str. oriens / alveus		Median	11.9899		2.49959	6.42688	Dend. minus mitochondria volume		15.5136	47.702
Distance from soma um	9		cross-section_0000	9	0	5.03024	10.215		Dendrite	17.9772	47.702		number syn	0		number syn	0
Length [um]	5.97034		cross-section_0001	9.11618	0.116184	4.9039	10.0316		All mito	2.46357	35.7003		Median	#NUM!		Median	#NUM!
Dendritic order	1		cross-section_0002	9.23399	0.233987	4.69702	9.42458		mito	0.085648			Lower quart	#NUM!		Lower quart	#NUM!
Dendrite volume without mito./ um dendrite	2.59845		cross-section_0003	9.3528	0.352805	4.65635	10.0956		mito.001	0.0243402			Upper quart	#NUM!		Upper quart	#NUM!
Dendrite volume/ um dendrite	3.01109		cross-section_0004	9.47218	0.472182	4.64223	8.94128		mito.002	0.0103391			All syn	0		All syn	0
Dendrite surface area/ um dendrite	7.98984		cross-section_0005	9.59185	0.591849	4.60211	9.11331		mito.003	0.147911
Mito volume / um dendrite	0.412635		cross-section_0006	9.71159	0.711585	4.58647	9.1832		mito.004	0.0137207
NEG syn size /um denrite	0		cross-section_0007	9.83129	0.831287	4.5806	9.29871		mito.005	0.202401
NEG syn size /um2 surface	0		cross-section_0008	9.95086	0.95086	4.51504	9.29151		mito.006	0.100703
POS syn size /um denrite	0		cross-section_0009	10.0702	1.07017	4.38306	9.37152		mito.007	0.0452945
POS syn size /um2 surface	0		cross-section_0010	10.1892	1.18918	4.26319	9.29375		mito.008	0.0244554
			cross-section_0011	10.3079	1.30786	4.04105	8.80121		mito.009	0.0104029
			cross-section_0012	10.4263	1.42629	3.91427	8.76679		mito.010	0.0210843
			cross-section_0013	10.5447	1.54469	3.64977	8.59815		mito.011_cut	0.0532684
			cross-section_0014	10.6634	1.66337	3.43264	8.31244		mito.012	0.13224
			cross-section_0015	10.7825	1.78247	3.24316	7.99541		mito.013_cut	0.135672
			cross-section_0016	10.9021	1.90208	3.12759	7.89439		mito.014	0.0965931
			cross-section_0017	11.0222	2.02216	3.08067	7.54959		mito.015	1.50028e-06
			cross-section_0018	11.1426	2.14256	3.01377	7.33616		mito.016	0.128215
			cross-section_0019	11.2633	2.26327	2.91006	7.18563		mito.017	0.105375
			cross-section_0020	11.3842	2.38417	2.79417	7.07855		mito.018	0.386667
			cross-section_0021	11.5052	2.50522	2.75084	6.90123		mito.019	0.116115
			cross-section_0022	11.6264	2.62639	2.67701	6.85872		mito.020	0.101945
			cross-section_0023	11.7476	2.74756	2.61107	6.79052		mito.021	0.0380215
			cross-section_0024	11.8687	2.86871	2.55363	6.55115		mito.022	0.00817711
			cross-section_0025	11.9899	2.98988	2.49959	6.42688		mito.023	0.0496054
			cross-section_0026	12.111	3.11104	2.42582	6.27424		mito.024	0.312187
			cross-section_0027	12.2321	3.23214	2.38587	6.18792		mito.025_cut	0.0554764
			cross-section_0028	12.3532	3.3532	2.39591	6.15143		mito.026	0.0111415
			cross-section_0029	12.4741	3.47413	2.37834	6.12764		mito.027	0.0341001
			cross-section_0030	12.5949	3.59491	2.3688	6.16283		mito.028	0.0124683
			cross-section_0031	12.7155	3.7155	2.29719	6.12648
			cross-section_0032	12.836	3.83596	2.24382	6.03967
			cross-section_0033	12.9563	3.95635	2.2769	6.09859
			cross-section_0034	13.0767	4.07673	2.28916	6.1064
			cross-section_0035	13.1971	4.19714	2.34504	6.27637
			cross-section_0036	13.3176	4.31758	2.3526	6.3329
			cross-section_0037	13.438	4.43801	2.3893	6.39844
			cross-section_0038	13.5583	4.55834	2.42907	6.42518
			cross-section_0039	13.6786	4.67857	2.25116	6.28042
			cross-section_0040	13.7987	4.79868	2.14531	6.3238
			cross-section_0041	13.9186	4.9186	2.00292	6.34641
			cross-section_0042	14.0383	5.03833	1.88264	5.93671
			cross-section_0043	14.1578	5.15781	1.86187	5.84614
			cross-section_0044	14.277	5.27698	1.84617	5.78932
			cross-section_0045	14.3958	5.39577	1.75887	5.6336
			cross-section_0046	14.514	5.51402	1.77398	5.7268
			cross-section_0047	14.6315	5.63147	1.75827	5.80093
			cross-section_0048	14.7476	5.74757	1.70879	5.83554
			cross-section_0049	14.8612	5.86116	1.67034	5.85979
			cross-section_0050	14.9703	5.97034	1.62314	5.8045

## Sheet: OL273-01-3R
Dendrite segment ID	OL273-01-3R		Raw sub-segment DATA	distance from SOMA [um]	distance from the start of the dendritic segment [um]	cross-sectional area at given distance [um2]	perimeter of the cross-section [um]	Raw full dendritic segment DATA from Blender software	Object	volume [um3]	surface area [um2]	Raw NEG synaptic DATA from Blender software	Object	surface area [um2]	Raw POS synaptic DATA from Blender software	Object	surface area [um2]
Location of the segment	str. oriens / alveus		Median	28.3317		1.31373	4.63251	Dend. minus mitochondria volume		2.99994	14.3607
Distance from soma um	27		cross-section_0000	27	0	0.8469	3.68221		Dendrite	3.56951	14.3607		number syn	0		number syn	0
Length [um]	2.69994		cross-section_0001	27.0831	0.0830734	0.878771	3.62349		All mito	0.569564	9.51756		Median	#NUM!		Median	#NUM!
Dendritic order	1		cross-section_0002	27.1665	0.166512	0.921263	3.69886		mito.001	0.0102809			Lower quart	#NUM!		Lower quart	#NUM!
Dendrite volume without mito./ um dendrite	1.11111		cross-section_0003	27.25	0.250019	0.899498	3.64596		mito.002_cut	0.00334863			Upper quart	#NUM!		Upper quart	#NUM!
Dendrite volume/ um dendrite	1.32207		cross-section_0004	27.3334	0.333357	0.851433	3.62818		mito.004_cut	0.0672892			All syn	0		All syn	0
Dendrite surface area/ um dendrite	5.31889		cross-section_0005	27.4164	0.416377	0.841159	3.54286		mito.005_cut	0.0354345
Mito volume / um dendrite	0.210954		cross-section_0006	27.499	0.499029	0.798641	3.55246		mito.006	0.0202721
NEG syn size /um denrite	0		cross-section_0007	27.5816	0.581592	0.799173	3.72683		mito.007_cut	0.174909
NEG syn size /um2 surface	0		cross-section_0008	27.6643	0.664267	0.810389	3.68123		mito.008_cut	0.166757
POS syn size /um denrite	0		cross-section_0009	27.7472	0.747243	0.834845	3.70925		mito.009_cut	0.0607011
POS syn size /um2 surface	0		cross-section_0010	27.8307	0.830689	0.86148	3.71284		mito_cut	0.0305716
			cross-section_0011	27.9145	0.914504	0.921787	3.7889
			cross-section_0012	27.9985	0.998549	1.02857	3.94499
			cross-section_0013	28.0825	1.08253	1.12937	4.3461
			cross-section_0014	28.1661	1.16614	1.18378	4.34177
			cross-section_0015	28.2492	1.2492	1.24328	4.46915
			cross-section_0016	28.3317	1.33175	1.31373	4.67729
			cross-section_0017	28.414	1.41396	1.38891	4.87019
			cross-section_0018	28.4962	1.49615	1.448	4.86025
			cross-section_0019	28.5787	1.5787	1.51945	5.12696
			cross-section_0020	28.6618	1.66179	1.63416	5.32657
			cross-section_0021	28.7455	1.7455	1.55575	5.35258
			cross-section_0022	28.8297	1.82973	1.44202	5.29834
			cross-section_0023	28.9144	1.91441	1.42542	5.18995
			cross-section_0024	28.9995	1.99954	1.41728	5.16371
			cross-section_0025	29.0852	2.08523	1.40941	4.92425
			cross-section_0026	29.1718	2.17182	1.41156	4.75607
			cross-section_0027	29.2595	2.2595	1.41274	4.67743
			cross-section_0028	29.3483	2.34831	1.44121	4.68107
			cross-section_0029	29.4378	2.43784	1.42644	4.66411
			cross-section_0030	29.5271	2.52712	1.40396	4.6414
			cross-section_0031	29.6149	2.61489	1.41982	4.63251
			cross-section_0032	29.6999	2.69994	1.45612	4.6888

## Sheet: OL273-02-1A
Dendrite segment ID	OL273-02-1A		Raw sub-segment DATA	distance from SOMA [um]	distance from the start of the dendritic segment [um]	cross-sectional area at given distance [um2]	perimeter of the cross-section [um]	Raw full dendritic segment DATA from Blender software	Object	volume [um3]	surface area [um2]	Raw NEG synaptic DATA from Blender software	Object	surface area [um2]	Raw POS synaptic DATA from Blender software	Object	surface area [um2]
Location of the segment	str. oriens / alveus		Median	33.0377		0.547624	3.05635	Dend. minus mitochondria volume		0.498378	3.8661
Distance from soma um	32.5		cross-section_0000	32.5	0	0.648271	3.24088		Dendrite	0.588982	3.8661		number syn	0		number syn	0
Length [um]	1.07178		cross-section_0001	32.5501	0.0500568	0.653231	3.29222		All mito	0.090604	1.4647		Median	#NUM!		Median	#NUM!
Dendritic order	2		cross-section_0002	32.6002	0.100158	0.657091	3.29716		mito1	0.090604			Lower quart	#NUM!		Lower quart	#NUM!
Dendrite volume without mito./ um dendrite	0.464998		cross-section_0003	32.6504	0.150419	0.643958	3.27261						Upper quart	#NUM!		Upper quart	#NUM!
Dendrite volume/ um dendrite	0.549534		cross-section_0004	32.7009	0.2009	0.630445	3.21563						All syn	0		All syn	0
Dendrite surface area/ um dendrite	3.60716		cross-section_0005	32.7517	0.25175	0.614393	3.15408
Mito volume / um dendrite	0.0845356		cross-section_0006	32.8031	0.303103	0.592949	3.0308
NEG syn size /um denrite	0		cross-section_0007	32.8549	0.354865	0.575286	3.08729
NEG syn size /um2 surface	0		cross-section_0008	32.907	0.407045	0.556037	3.04201
POS syn size /um denrite	0		cross-section_0009	32.9594	0.45939	0.539212	3.07488
POS syn size /um2 surface	0		cross-section_0010	33.0117	0.511679	0.507943	3.11189
			cross-section_0011	33.0638	0.563763	0.460929	2.98523
			cross-section_0012	33.1157	0.615657	0.387609	2.31966
			cross-section_0013	33.1673	0.667298	0.403251	2.42701
			cross-section_0014	33.2187	0.718708	0.430428	2.70532
			cross-section_0015	33.2699	0.769874	0.415808	2.61911
			cross-section_0016	33.3208	0.820757	0.415414	2.83704
			cross-section_0017	33.3713	0.871346	0.432887	2.79508
			cross-section_0018	33.4217	0.921686	0.476324	2.90478
			cross-section_0019	33.4718	0.971837	0.528717	3.04078
			cross-section_0020	33.5219	1.02185	0.578854	3.12104
			cross-section_0021	33.5718	1.07178	0.599256	3.0707

## Sheet: OL273-02-1B
Dendrite segment ID	OL273-02-1B		Raw sub-segment DATA	distance from SOMA [um]	distance from the start of the dendritic segment [um]	cross-sectional area at given distance [um2]	perimeter of the cross-section [um]	Raw full dendritic segment DATA from Blender software	Object	volume [um3]	surface area [um2]	Raw NEG synaptic DATA from Blender software	Object	surface area [um2]	Raw POS synaptic DATA from Blender software	Object	surface area [um2]
Location of the segment	str. oriens / alveus		Median	33.4653		0.84694	3.7281	Dend. minus mitochondria volume		1.55261	8.2332
Distance from soma um	32.5		cross-section_0000	32.5	0	0.826676	3.5097		Dendrite	1.73453	8.2332		number syn	0		number syn	0
Length [um]	1.92504		cross-section_0001	32.5712	0.0711668	0.846136	3.65486		All mito	0.181918	2.9494		Median	#NUM!		Median	#NUM!
Dendritic order	2		cross-section_0002	32.6432	0.143192	0.865319	3.6801		mito1	0.027864			Lower quart	#NUM!		Lower quart	#NUM!
Dendrite volume without mito./ um dendrite	0.806533		cross-section_0003	32.7156	0.215565	0.912479	3.74065		mito2_cut	0.091485			Upper quart	#NUM!		Upper quart	#NUM!
Dendrite volume/ um dendrite	0.901034		cross-section_0004	32.7878	0.287842	0.97306	3.84362		mito3_cut	0.038207			All syn	0		All syn	0
Dendrite surface area/ um dendrite	4.27689		cross-section_0005	32.8598	0.359806	1.0476	3.99009		mito4	0.024362
Mito volume / um dendrite	0.0945007		cross-section_0006	32.9314	0.431382	1.09478	4.08557
NEG syn size /um denrite	0		cross-section_0007	33.0028	0.502776	1.0718	4.20702
NEG syn size /um2 surface	0		cross-section_0008	33.0741	0.574098	1.03531	3.92577
POS syn size /um denrite	0		cross-section_0009	33.1454	0.645392	1.00187	3.86274
POS syn size /um2 surface	0		cross-section_0010	33.2167	0.716666	0.955847	3.767
			cross-section_0011	33.2879	0.78789	0.912909	3.76859
			cross-section_0012	33.359	0.859004	0.875955	3.69141
			cross-section_0013	33.4299	0.929908	0.847744	3.68344
			cross-section_0014	33.5006	1.00061	0.850465	3.71246
			cross-section_0015	33.5711	1.07114	0.840651	3.78512
			cross-section_0016	33.6416	1.14156	0.813385	3.80941
			cross-section_0017	33.712	1.21202	0.788662	3.73087
			cross-section_0018	33.7828	1.28277	0.781716	3.64488
			cross-section_0019	33.8539	1.35385	0.762715	3.61781
			cross-section_0020	33.9253	1.42527	0.751189	3.6435
			cross-section_0021	33.9969	1.49687	0.732173	3.70104
			cross-section_0022	34.0686	1.5686	0.725244	3.6865
			cross-section_0023	34.1403	1.64032	0.723791	3.67312
			cross-section_0024	34.212	1.71196	0.730933	3.68709
			cross-section_0025	34.2834	1.78337	0.756994	3.72532
			cross-section_0026	34.3544	1.85444	0.805924	3.82941
			cross-section_0027	34.425	1.92504	0.853045	3.89357

## Sheet: OL274-01-4
Dendrite segment ID	OL274-01-4		Raw sub-segment DATA	distance from SOMA [um]	distance from the start of the dendritic segment [um]	cross-sectional area at given distance [um2]	perimeter of the cross-section [um]	Raw full dendritic segment DATA from Blender software	Object	volume [um3]	surface area [um2]	Raw NEG synaptic DATA from Blender software	Object	surface area [um2]	Raw POS synaptic DATA from Blender software	Object	surface area [um2]
Location of the segment	str. oriens / alveus		Median	32.4036		0.74137	3.56199	Dend. minus mitochondria volume		25.8639	141.938
Distance from soma um	13.3		cross-section_0000	13.3	0	0.827443	3.50869		Dendrite	28.8375	141.938		number syn	0		number syn	0
Length [um]	38.066		cross-section_0001	13.3631	0.063097	0.820198	3.42838		All mito	2.97359	47.8356		Median	#NUM!		Median	#NUM!
Dendritic order	1		cross-section_0002	13.4281	0.12814	0.812352	3.38173		MITO new.030	0.075881			Lower quart	#NUM!		Lower quart	#NUM!
Dendrite volume without mito./ um dendrite	0.679451		cross-section_0003	13.495	0.195022	0.786504	3.44616		MITO new.029	0.267645			Upper quart	#NUM!		Upper quart	#NUM!
Dendrite volume/ um dendrite	0.757568		cross-section_0004	13.5634	0.263413	0.759111	3.40125		MITO new.028	0.0460033			All syn	0		All syn	0
Dendrite surface area/ um dendrite	3.72874		cross-section_0005	13.6329	0.332854	0.734602	3.37556		MITO new.027	0.0214937
Mito volume / um dendrite	0.0781169		cross-section_0006	13.703	0.402984	0.71187	3.39469		MITO new.025	0.0408203
NEG syn size /um denrite	0		cross-section_0007	13.7735	0.473468	0.679519	3.40745		MITO new.024	0.0414
NEG syn size /um2 surface	0		cross-section_0008	13.8441	0.544141	0.647899	3.39299		MITO new.023	0.21419
POS syn size /um denrite	0		cross-section_0009	13.9149	0.614907	0.60809	3.42621		MITO new.022	0.0169779
POS syn size /um2 surface	0		cross-section_0010	13.9857	0.685716	0.581329	3.2067		MITO new.021	0.0359891
			cross-section_0011	14.0565	0.756519	0.556133	2.99308		MITO new.020	0.0458732
			cross-section_0012	14.1273	0.827345	0.551099	2.97402		MITO new.019	0.0432015
			cross-section_0013	14.1982	0.898228	0.561424	2.99637		MITO new.018	0.0182628
			cross-section_0014	14.269	0.969034	0.56834	3.01912		MITO new.017	0.149966
			cross-section_0015	14.3399	1.0399	0.569674	3.09063		MITO new.016	0.102211
			cross-section_0016	14.4108	1.11076	0.566308	3.06668		MITO new.015	0.0526744
			cross-section_0017	14.4816	1.18165	0.565709	3.03246		MITO new.014	0.112977
			cross-section_0018	14.5525	1.25248	0.553215	3.00442		MITO new.013	0.0805275
			cross-section_0019	14.6233	1.32329	0.562076	3.05483		MITO new.012	0.00723269
			cross-section_0020	14.6938	1.39378	0.591809	3.08776		MITO new.011	0.0315543
			cross-section_0021	14.764	1.46397	0.622889	3.18966		MITO new.010	0.0307502
			cross-section_0022	14.8337	1.53367	0.697889	3.54697		MITO new.009	0.372486
			cross-section_0023	14.903	1.60295	0.904226	5.37869		MITO new.008	0.0347078
			cross-section_0024	14.972	1.672	1.01253	5.3042		MITO new.007_cut	0.25047
			cross-section_0025	15.0411	1.74106	0.756644	3.47374		MITO new.006	0.0277433
			cross-section_0026	15.1104	1.81044	0.728307	3.28627		MITO new.005	0.495203
			cross-section_0027	15.1803	1.88029	0.705918	3.23673		MITO new.004	0.0221979
			cross-section_0028	15.2507	1.95067	0.677561	3.23784		MITO new.003	0.113715
			cross-section_0029	15.3215	2.02153	0.65076	3.25389		MITO new.002	0.0908297
			cross-section_0030	15.3927	2.09275	0.618121	3.18811		MITO new.001	0.116271
			cross-section_0031	15.4642	2.16422	0.595656	3.11153		MITO new_cut	0.014339
			cross-section_0032	15.5358	2.23583	0.593244	3.12449
			cross-section_0033	15.6076	2.30763	0.603505	2.96673
			cross-section_0034	15.6794	2.37944	0.608438	3.08655
			cross-section_0035	15.7514	2.4514	0.617797	3.05219
			cross-section_0036	15.8233	2.52328	0.631265	3.11359
			cross-section_0037	15.8952	2.59516	0.655673	3.14715
			cross-section_0038	15.9669	2.66693	0.679983	3.16101
			cross-section_0039	16.0384	2.73844	0.689095	3.20238
			cross-section_0040	16.1097	2.80973	0.696134	3.25235
			cross-section_0041	16.1807	2.88072	0.713581	3.25469
			cross-section_0042	16.2513	2.95132	0.739983	3.29498
			cross-section_0043	16.3215	3.0215	0.769297	3.29113
			cross-section_0044	16.3911	3.09113	0.821441	3.38449
			cross-section_0045	16.4604	3.16041	0.875419	3.55427
			cross-section_0046	16.5296	3.22955	0.914247	3.66351
			cross-section_0047	16.599	3.29897	0.922147	3.77429
			cross-section_0048	16.6688	3.36879	0.917255	3.77187
			cross-section_0049	16.7391	3.43909	0.905346	3.76798
			cross-section_0050	16.8097	3.50971	0.886862	3.80151
			cross-section_0051	16.8804	3.58043	0.886486	3.81939
			cross-section_0052	16.9511	3.65114	0.896331	3.74431
			cross-section_0053	17.0218	3.72178	0.889285	3.70263
			cross-section_0054	17.0925	3.79255	0.876095	3.68418
			cross-section_0055	17.1634	3.86339	0.869762	3.81307
			cross-section_0056	17.2345	3.93447	0.880002	3.77614
			cross-section_0057	17.3057	4.00571	0.876857	3.7359
			cross-section_0058	17.3772	4.07719	0.866036	3.73225
			cross-section_0059	17.4488	4.14883	0.864492	3.72995
			cross-section_0060	17.5206	4.22063	0.860742	3.74616
			cross-section_0061	17.5924	4.2924	0.855393	3.80495
			cross-section_0062	17.6643	4.36432	0.861624	3.89062
			cross-section_0063	17.7363	4.43632	0.853177	4.03817
			cross-section_0064	17.8084	4.50837	0.869742	4.08326
			cross-section_0065	17.8805	4.58051	0.880106	4.17907
			cross-section_0066	17.9527	4.65274	0.881781	3.85493
			cross-section_0067	18.025	4.72502	0.869251	3.84023
			cross-section_0068	18.0973	4.79729	0.863413	3.79833
			cross-section_0069	18.1695	4.8695	0.834338	3.73776
			cross-section_0070	18.2416	4.94156	0.799986	3.75868
			cross-section_0071	18.3136	5.01357	0.794002	3.72283
			cross-section_0072	18.3854	5.08541	0.782526	3.64971
			cross-section_0073	18.4571	5.15707	0.784618	3.58786
			cross-section_0074	18.5287	5.22866	0.802118	3.66429
			cross-section_0075	18.6002	5.30019	0.808226	3.79272
			cross-section_0076	18.6717	5.3717	0.796657	3.74704
			cross-section_0077	18.7433	5.44326	0.776249	3.64937
			cross-section_0078	18.8147	5.51474	0.759562	3.54292
			cross-section_0079	18.8861	5.58612	0.742345	3.48893
			cross-section_0080	18.9573	5.65734	0.733877	3.54781
			cross-section_0081	19.0284	5.72838	0.722483	3.63544
			cross-section_0082	19.0991	5.7991	0.708001	3.65119
			cross-section_0083	19.1697	5.86972	0.694546	3.60854
			cross-section_0084	19.2404	5.94036	0.689023	3.59063
			cross-section_0085	19.3113	6.01125	0.691555	3.59067
			cross-section_0086	19.3825	6.08246	0.696083	3.55724
			cross-section_0087	19.4539	6.15392	0.707736	3.55413
			cross-section_0088	19.5256	6.22559	0.719369	3.61707
			cross-section_0089	19.5972	6.29716	0.727758	3.71101
			cross-section_0090	19.6686	6.36858	0.736318	3.76953
			cross-section_0091	19.7396	6.43956	0.732337	3.67816
			cross-section_0092	19.81	6.51001	0.723889	3.66032
			cross-section_0093	19.8801	6.58007	0.721971	3.63243
			cross-section_0094	19.9498	6.6498	0.731421	3.55591
			cross-section_0095	20.0193	6.71934	0.73488	3.50185
			cross-section_0096	20.0888	6.78883	0.728997	3.39305
			cross-section_0097	20.1583	6.85825	0.713823	3.2301
			cross-section_0098	20.2277	6.92774	0.701168	3.1858
			cross-section_0099	20.2973	6.99732	0.691316	3.20389
			cross-section_0100	20.3672	7.06722	0.684411	3.23376
			cross-section_0101	20.4375	7.13748	0.673817	3.21052
			cross-section_0102	20.5082	7.20821	0.670323	3.18393
			cross-section_0103	20.5793	7.27934	0.669884	3.13721
			cross-section_0104	20.6508	7.35079	0.670857	3.08122
			cross-section_0105	20.7224	7.42243	0.669354	3.0722
			cross-section_0106	20.7941	7.49409	0.659427	3.10315
			cross-section_0107	20.8657	7.56571	0.652925	3.14151
			cross-section_0108	20.9373	7.63728	0.632303	3.34507
			cross-section_0109	21.0088	7.70885	0.614494	3.29685
			cross-section_0110	21.0805	7.78049	0.602197	3.20689
			cross-section_0111	21.1522	7.85217	0.592064	3.14093
			cross-section_0112	21.224	7.92397	0.581903	3.09721
			cross-section_0113	21.2958	7.99576	0.569733	3.06726
			cross-section_0114	21.3676	8.06759	0.568889	3.02938
			cross-section_0115	21.4394	8.13941	0.585997	3.04965
			cross-section_0116	21.5112	8.21119	0.611688	3.17076
			cross-section_0117	21.583	8.28299	0.634142	3.26115
			cross-section_0118	21.6548	8.35475	0.648163	3.29108
			cross-section_0119	21.7266	8.42656	0.668405	3.3829
			cross-section_0120	21.7984	8.4984	0.685045	3.41032
			cross-section_0121	21.8702	8.57015	0.700904	3.36478
			cross-section_0122	21.9419	8.6419	0.711477	3.34515
			cross-section_0123	22.0136	8.71356	0.717233	3.3885
			cross-section_0124	22.0852	8.78522	0.715465	3.35165
			cross-section_0125	22.1568	8.85677	0.708807	3.38727
			cross-section_0126	22.2282	8.92821	0.701811	3.49148
			cross-section_0127	22.2997	8.99968	0.702244	3.6904
			cross-section_0128	22.3711	9.07109	0.69713	3.53095
			cross-section_0129	22.4425	9.14245	0.683554	3.42881
			cross-section_0130	22.5138	9.21377	0.662727	3.42384
			cross-section_0131	22.585	9.28503	0.643506	3.36891
			cross-section_0132	22.6562	9.35619	0.626724	3.29403
			cross-section_0133	22.7271	9.42714	0.607249	3.22228
			cross-section_0134	22.798	9.49798	0.59307	3.18523
			cross-section_0135	22.8687	9.56869	0.58987	3.24841
			cross-section_0136	22.9394	9.63942	0.601998	3.32029
			cross-section_0137	23.0102	9.71016	0.629587	3.31865
			cross-section_0138	23.0808	9.78084	0.663449	3.29928
			cross-section_0139	23.1514	9.85138	0.688477	3.34673
			cross-section_0140	23.2218	9.92177	0.693131	3.41697
			cross-section_0141	23.2921	9.9921	0.698261	3.4492
			cross-section_0142	23.3625	10.0625	0.714154	3.44294
			cross-section_0143	23.4331	10.1331	0.735963	3.47898
			cross-section_0144	23.5041	10.2041	0.748868	3.51487
			cross-section_0145	23.5754	10.2754	0.762037	3.5533
			cross-section_0146	23.647	10.347	0.775687	3.58757
			cross-section_0147	23.7188	10.4188	0.770866	3.56199
			cross-section_0148	23.7907	10.4907	0.756667	3.53487
			cross-section_0149	23.8627	10.5627	0.734715	3.45123
			cross-section_0150	23.9348	10.6348	0.711121	3.33552
			cross-section_0151	24.0068	10.7068	0.689867	3.2624
			cross-section_0152	24.0789	10.7789	0.66845	3.20194
			cross-section_0153	24.1509	10.8509	0.648551	3.14005
			cross-section_0154	24.223	10.923	0.628187	3.02188
			cross-section_0155	24.295	10.995	0.602883	2.94309
			cross-section_0156	24.3671	11.0671	0.588935	2.87805
			cross-section_0157	24.4391	11.1391	0.58122	2.8514
			cross-section_0158	24.5111	11.2111	0.579718	2.84627
			cross-section_0159	24.583	11.283	0.582538	2.91245
			cross-section_0160	24.6548	11.3548	0.581975	2.99674
			cross-section_0161	24.7265	11.4265	0.574815	2.9824
			cross-section_0162	24.7982	11.4982	0.572054	2.93082
			cross-section_0163	24.8699	11.5699	0.571613	2.89776
			cross-section_0164	24.9417	11.6417	0.576293	2.85285
			cross-section_0165	25.0134	11.7134	0.58592	2.86011
			cross-section_0166	25.0853	11.7853	0.604331	2.90778
			cross-section_0167	25.1572	11.8572	0.617533	2.96462
			cross-section_0168	25.2293	11.9293	0.619795	3.00183
			cross-section_0169	25.3013	12.0013	0.616478	2.96032
			cross-section_0170	25.3734	12.0734	0.61726	2.92747
			cross-section_0171	25.4456	12.1456	0.624771	2.97628
			cross-section_0172	25.5177	12.2177	0.640162	3.03786
			cross-section_0173	25.5898	12.2898	0.640427	3.05504
			cross-section_0174	25.6618	12.3618	0.636372	3.01399
			cross-section_0175	25.7339	12.4339	0.642445	3.0414
			cross-section_0176	25.8058	12.5058	0.672044	3.10331
			cross-section_0177	25.8777	12.5777	0.712148	3.16537
			cross-section_0178	25.9497	12.6497	0.751735	3.2658
			cross-section_0179	26.0217	12.7217	0.783188	3.40181
			cross-section_0180	26.0936	12.7936	0.804331	3.48031
			cross-section_0181	26.1656	12.8656	0.824226	3.5394
			cross-section_0182	26.2374	12.9374	0.84114	3.58732
			cross-section_0183	26.3092	13.0092	0.846023	3.64163
			cross-section_0184	26.3808	13.0808	0.851522	3.69123
			cross-section_0185	26.4524	13.1524	0.857535	3.75706
			cross-section_0186	26.5237	13.2237	0.869097	3.8634
			cross-section_0187	26.5948	13.2948	0.885712	3.94472
			cross-section_0188	26.6658	13.3658	0.90129	3.95998
			cross-section_0189	26.7367	13.4367	0.919414	3.94522
			cross-section_0190	26.8075	13.5075	0.93056	3.89452
			cross-section_0191	26.8782	13.5782	0.930706	3.99245
			cross-section_0192	26.949	13.649	0.93306	3.87031
			cross-section_0193	27.0197	13.7197	0.931156	3.77232
			cross-section_0194	27.0903	13.7903	0.933306	3.79996
			cross-section_0195	27.1607	13.8607	0.934459	3.86229
			cross-section_0196	27.2308	13.9308	0.933435	3.90951
			cross-section_0197	27.3002	14.0002	0.916533	3.84655
			cross-section_0198	27.369	14.069	0.900311	3.73971
			cross-section_0199	27.4369	14.1369	0.893412	3.70968
			cross-section_0200	27.5045	14.2045	0.895428	3.6664
			cross-section_0201	27.5721	14.2721	0.89336	3.60493
			cross-section_0202	27.6403	14.3403	0.888253	3.54676
			cross-section_0203	27.7093	14.4093	0.890332	3.62192
			cross-section_0204	27.779	14.479	0.901915	3.72952
			cross-section_0205	27.8494	14.5494	0.927274	3.82168
			cross-section_0206	27.9201	14.6201	0.949802	3.97307
			cross-section_0207	27.9913	14.6913	0.953281	4.21257
			cross-section_0208	28.0626	14.7626	0.942177	4.20903
			cross-section_0209	28.134	14.834	0.945103	4.07416
			cross-section_0210	28.2056	14.9056	0.96056	3.98638
			cross-section_0211	28.2773	14.9773	0.974233	4.09827
			cross-section_0212	28.349	15.049	0.97826	4.23546
			cross-section_0213	28.4208	15.1208	0.944131	4.17031
			cross-section_0214	28.4927	15.1927	0.931685	4.17138
			cross-section_0215	28.5647	15.2647	0.930718	4.19617
			cross-section_0216	28.6367	15.3367	0.908837	4.14452
			cross-section_0217	28.7086	15.4086	0.904133	4.23753
			cross-section_0218	28.7802	15.4802	0.90238	4.23037
			cross-section_0219	28.8516	15.5516	0.925704	4.43726
			cross-section_0220	28.9229	15.6229	0.958317	4.82883
			cross-section_0221	28.994	15.694	0.975605	4.88475
			cross-section_0222	29.0651	15.7651	0.9793	4.90648
			cross-section_0223	29.1361	15.8361	0.992994	5.03727
			cross-section_0224	29.207	15.907	1.02706	5.06735
			cross-section_0225	29.2778	15.9778	1.07408	4.52161
			cross-section_0226	29.3486	16.0486	1.07276	4.32951
			cross-section_0227	29.4194	16.1194	1.01265	4.52447
			cross-section_0228	29.4904	16.1904	0.935187	4.33343
			cross-section_0229	29.5615	16.2615	0.863512	4.06489
			cross-section_0230	29.6328	16.3328	0.824944	3.89652
			cross-section_0231	29.7044	16.4044	0.818522	3.66687
			cross-section_0232	29.776	16.476	0.835652	3.57396
			cross-section_0233	29.8477	16.5477	0.884952	3.64536
			cross-section_0234	29.9193	16.6193	0.930237	3.73296
			cross-section_0235	29.9908	16.6908	0.954687	3.9062
			cross-section_0236	30.0623	16.7623	0.963498	3.82222
			cross-section_0237	30.1337	16.8337	0.954294	3.72879
			cross-section_0238	30.2049	16.9049	0.940984	3.67666
			cross-section_0239	30.2758	16.9758	0.91446	3.68376
			cross-section_0240	30.3466	17.0466	0.875856	3.65472
			cross-section_0241	30.417	17.117	0.850858	3.6456
			cross-section_0242	30.4875	17.1875	0.834622	3.62615
			cross-section_0243	30.5581	17.2581	0.811205	3.5519
			cross-section_0244	30.629	17.329	0.779584	3.41295
			cross-section_0245	30.7	17.4	0.774091	3.3515
			cross-section_0246	30.7712	17.4712	0.741491	3.22973
			cross-section_0247	30.8424	17.5424	0.708446	3.13328
			cross-section_0248	30.9136	17.6136	0.697082	3.152
			cross-section_0249	30.9847	17.6847	0.688648	3.14964
			cross-section_0250	31.0559	17.7559	0.671618	3.06841
			cross-section_0251	31.1271	17.8271	0.649036	3.14217
			cross-section_0252	31.1983	17.8983	0.622899	3.03241
			cross-section_0253	31.2697	17.9697	0.59947	3.05426
			cross-section_0254	31.341	18.041	0.575656	2.99389
			cross-section_0255	31.4124	18.1124	0.56424	2.93583
			cross-section_0256	31.4836	18.1836	0.557382	3.06081
			cross-section_0257	31.5548	18.2548	0.570111	3.00501
			cross-section_0258	31.626	18.326	0.590875	3.0114
			cross-section_0259	31.6973	18.3973	0.619675	2.92161
			cross-section_0260	31.7683	18.4683	0.62787	2.99864
			cross-section_0261	31.8392	18.5392	0.630811	3.18675
			cross-section_0262	31.9098	18.6098	0.63679	3.21923
			cross-section_0263	31.98	18.68	0.637375	3.29898
			cross-section_0264	32.0501	18.7501	0.6327	3.28778
			cross-section_0265	32.1203	18.8203	0.630394	3.17045
			cross-section_0266	32.1907	18.8907	0.643884	3.16125
			cross-section_0267	32.2613	18.9613	0.664512	3.26005
			cross-section_0268	32.3324	19.0324	0.685462	3.33698
			cross-section_0269	32.4036	19.1036	0.720134	3.4025
			cross-section_0270	32.4749	19.1749	0.755304	3.37754
			cross-section_0271	32.5462	19.2462	0.835339	3.78322
			cross-section_0272	32.6174	19.3174	0.978802	4.40245
			cross-section_0273	32.6885	19.3885	1.01898	4.1504
			cross-section_0274	32.7595	19.4595	1.01173	3.89351
			cross-section_0275	32.8303	19.5303	1.00158	3.82799
			cross-section_0276	32.9008	19.6008	0.99355	3.78748
			cross-section_0277	32.971	19.671	0.99905	3.77627
			cross-section_0278	33.0409	19.7409	0.995024	3.76033
			cross-section_0279	33.1107	19.8107	0.974327	3.7856
			cross-section_0280	33.1806	19.8806	0.948537	3.86836
			cross-section_0281	33.2506	19.9506	0.914998	3.76274
			cross-section_0282	33.3208	20.0208	0.891764	3.65352
			cross-section_0283	33.3913	20.0913	0.874118	3.67604
			cross-section_0284	33.4619	20.1619	0.838717	3.72429
			cross-section_0285	33.5326	20.2326	0.803698	3.69564
			cross-section_0286	33.6034	20.3034	0.769952	3.80556
			cross-section_0287	33.6744	20.3744	0.737387	3.81271
			cross-section_0288	33.7456	20.4456	0.713596	3.73046
			cross-section_0289	33.8169	20.5169	0.703499	3.68686
			cross-section_0290	33.8882	20.5882	0.692265	3.76554
			cross-section_0291	33.9594	20.6594	0.659771	3.37586
			cross-section_0292	34.0304	20.7304	0.663451	3.42354
			cross-section_0293	34.1013	20.8013	0.659559	3.52187
			cross-section_0294	34.172	20.872	0.653648	3.50563
			cross-section_0295	34.2423	20.9423	0.656363	3.46231
			cross-section_0296	34.3125	21.0125	0.658452	3.59076
			cross-section_0297	34.3823	21.0823	0.660485	3.47951
			cross-section_0298	34.4521	21.1521	0.681272	3.45529
			cross-section_0299	34.522	21.222	0.711052	3.55973
			cross-section_0300	34.5919	21.2919	0.732433	3.64028
			cross-section_0301	34.6619	21.3619	0.755046	3.57744
			cross-section_0302	34.7321	21.4321	0.773902	3.52192
			cross-section_0303	34.8021	21.5021	0.785038	3.55435
			cross-section_0304	34.872	21.572	0.798318	3.60912
			cross-section_0305	34.9418	21.6418	0.8224	3.59672
			cross-section_0306	35.0115	21.7115	0.848628	3.65465
			cross-section_0307	35.0812	21.7812	0.872733	3.87377
			cross-section_0308	35.1508	21.8508	0.885483	4.03901
			cross-section_0309	35.22	21.92	0.894984	4.06353
			cross-section_0310	35.2887	21.9887	0.923064	4.12154
			cross-section_0311	35.3569	22.0569	0.973427	4.31271
			cross-section_0312	35.4246	22.1246	1.01972	4.38834
			cross-section_0313	35.4922	22.1922	1.04678	4.20374
			cross-section_0314	35.5601	22.2601	1.06088	4.23059
			cross-section_0315	35.6285	22.3285	1.0706	4.30027
			cross-section_0316	35.6974	22.3974	1.06055	4.34624
			cross-section_0317	35.7666	22.4666	1.02382	4.30221
			cross-section_0318	35.8359	22.5359	0.996855	4.19141
			cross-section_0319	35.9054	22.6054	0.941559	3.89439
			cross-section_0320	35.9749	22.6749	0.86538	3.79117
			cross-section_0321	36.0447	22.7447	0.793572	3.56373
			cross-section_0322	36.1147	22.8147	0.732192	3.28457
			cross-section_0323	36.1851	22.8851	0.691115	3.22616
			cross-section_0324	36.2558	22.9558	0.667478	3.16117
			cross-section_0325	36.3266	23.0266	0.683088	3.54849
			cross-section_0326	36.3974	23.0974	0.701578	3.76257
			cross-section_0327	36.468	23.168	0.70419	4.01299
			cross-section_0328	36.5382	23.2382	0.692513	3.9268
			cross-section_0329	36.6083	23.3083	0.690523	3.75485
			cross-section_0330	36.6783	23.3783	0.696839	3.76181
			cross-section_0331	36.7482	23.4482	0.69525	3.79987
			cross-section_0332	36.8182	23.5182	0.691769	3.72093
			cross-section_0333	36.8883	23.5883	0.708242	3.72583
			cross-section_0334	36.9585	23.6585	0.723262	3.81326
			cross-section_0335	37.0289	23.7289	0.708178	3.78643
			cross-section_0336	37.0995	23.7995	0.690504	3.73262
			cross-section_0337	37.17	23.87	0.69151	3.50308
			cross-section_0338	37.2406	23.9406	0.699746	3.46754
			cross-section_0339	37.3111	24.0111	0.672049	3.35147
			cross-section_0340	37.3818	24.0818	0.6302	3.32016
			cross-section_0341	37.4529	24.1529	0.588112	3.26431
			cross-section_0342	37.5242	24.2242	0.545256	3.1452
			cross-section_0343	37.5958	24.2958	0.51522	3.12263
			cross-section_0344	37.6675	24.3675	0.510271	3.08742
			cross-section_0345	37.7392	24.4392	0.523667	3.14479
			cross-section_0346	37.8107	24.5107	0.54842	3.30677
			cross-section_0347	37.882	24.582	0.563452	3.40639
			cross-section_0348	37.9528	24.6528	0.574572	3.52155
			cross-section_0349	38.0233	24.7233	0.569456	3.33005
			cross-section_0350	38.0936	24.7936	0.570372	3.11738
			cross-section_0351	38.1639	24.8639	0.565414	3.06048
			cross-section_0352	38.2343	24.9343	0.575838	3.03174
			cross-section_0353	38.3051	25.0051	0.590612	3.07974
			cross-section_0354	38.3763	25.0763	0.612416	3.31032
			cross-section_0355	38.4477	25.1477	0.617842	3.40106
			cross-section_0356	38.5193	25.2193	0.632045	3.47338
			cross-section_0357	38.591	25.291	0.665887	3.42348
			cross-section_0358	38.6626	25.3626	0.696129	3.50031
			cross-section_0359	38.7343	25.4343	0.717834	3.49291
			cross-section_0360	38.8059	25.5059	0.748803	3.48276
			cross-section_0361	38.8774	25.5774	0.770146	3.49054
			cross-section_0362	38.9487	25.6487	0.790782	3.54527
			cross-section_0363	39.0199	25.7199	0.798593	3.57193
			cross-section_0364	39.0909	25.7909	0.790343	3.56948
			cross-section_0365	39.1617	25.8617	0.785522	3.59026
			cross-section_0366	39.2325	25.9325	0.779653	3.52639
			cross-section_0367	39.3035	26.0035	0.763757	3.60015
			cross-section_0368	39.3745	26.0745	0.751894	3.65152
			cross-section_0369	39.4456	26.1456	0.741693	3.6203
			cross-section_0370	39.5168	26.2168	0.730606	3.63011
			cross-section_0371	39.588	26.288	0.715912	3.58815
			cross-section_0372	39.6592	26.3592	0.718188	3.64058
			cross-section_0373	39.7302	26.4302	0.757289	3.75353
			cross-section_0374	39.8011	26.5011	0.806811	3.79822
			cross-section_0375	39.8719	26.5719	0.863431	3.80244
			cross-section_0376	39.9426	26.6426	0.92132	3.86156
			cross-section_0377	40.0133	26.7133	0.992817	3.97522
			cross-section_0378	40.0838	26.7838	1.04441	4.07221
			cross-section_0379	40.1545	26.8545	1.08277	4.08086
			cross-section_0380	40.2253	26.9253	1.08701	4.18805
			cross-section_0381	40.2962	26.9962	1.0796	4.18619
			cross-section_0382	40.3671	27.0671	1.07217	4.12519
			cross-section_0383	40.4381	27.1381	1.08677	4.12233
			cross-section_0384	40.5092	27.2092	1.13102	4.19451
			cross-section_0385	40.5805	27.2805	1.1848	4.35005
			cross-section_0386	40.6518	27.3518	1.2024	4.49364
			cross-section_0387	40.7233	27.4233	1.21733	4.83013
			cross-section_0388	40.7948	27.4948	1.21664	5.39053
			cross-section_0389	40.8662	27.5662	1.22889	5.9385
			cross-section_0390	40.9376	27.6376	1.24156	6.1201
			cross-section_0391	41.0086	27.7086	1.24414	6.12312
			cross-section_0392	41.0794	27.7794	1.27404	6.36298
			cross-section_0393	41.1495	27.8495	1.35039	5.74765
			cross-section_0394	41.2193	27.9193	1.36802	5.46208
			cross-section_0395	41.2888	27.9888	1.40421	5.34375
			cross-section_0396	41.3581	28.0581	1.45595	4.96898
			cross-section_0397	41.4275	28.1275	1.46217	4.88711
			cross-section_0398	41.497	28.197	1.45874	5.17773
			cross-section_0399	41.5667	28.2667	1.47572	5.62854
			cross-section_0400	41.6365	28.3365	1.47028	5.43611
			cross-section_0401	41.7065	28.4065	1.40731	5.48912
			cross-section_0402	41.7768	28.4768	1.30366	5.2713
			cross-section_0403	41.8473	28.5473	1.18265	4.44394
			cross-section_0404	41.9181	28.6181	1.12011	4.25232
			cross-section_0405	41.9891	28.6891	1.06771	4.10106
			cross-section_0406	42.0601	28.7601	1.00177	4.00569
			cross-section_0407	42.1311	28.8311	0.936639	3.85495
			cross-section_0408	42.2019	28.9019	0.905573	3.85845
			cross-section_0409	42.2725	28.9725	0.886732	3.8761
			cross-section_0410	42.3428	29.0428	0.853423	3.85597
			cross-section_0411	42.413	29.113	0.818498	3.79353
			cross-section_0412	42.483	29.183	0.793312	3.72047
			cross-section_0413	42.553	29.253	0.805432	3.90776
			cross-section_0414	42.6229	29.3229	0.820091	3.60317
			cross-section_0415	42.6928	29.3928	0.829255	3.63669
			cross-section_0416	42.7626	29.4626	0.826307	3.71903
			cross-section_0417	42.8324	29.5324	0.818006	3.68315
			cross-section_0418	42.902	29.602	0.824287	3.59033
			cross-section_0419	42.9717	29.6717	0.780917	3.65226
			cross-section_0420	43.0415	29.7415	0.730637	3.44798
			cross-section_0421	43.1116	29.8116	0.703064	3.42834
			cross-section_0422	43.182	29.882	0.646443	3.34573
			cross-section_0423	43.2526	29.9526	0.544155	3.11157
			cross-section_0424	43.3232	30.0232	0.46512	2.91741
			cross-section_0425	43.3939	30.0939	0.388121	2.5743
			cross-section_0426	43.4646	30.1646	0.3457	2.31738
			cross-section_0427	43.5352	30.2352	0.316502	2.21028
			cross-section_0428	43.6061	30.3061	0.297954	2.1118
			cross-section_0429	43.6769	30.3769	0.288492	2.03554
			cross-section_0430	43.7478	30.4478	0.336282	2.18682
			cross-section_0431	43.8187	30.5187	0.354845	2.27552
			cross-section_0432	43.8894	30.5894	0.355036	2.21703
			cross-section_0433	43.9599	30.6599	0.35973	2.40844
			cross-section_0434	44.0304	30.7304	0.347701	2.28166
			cross-section_0435	44.1008	30.8008	0.323705	2.17025
			cross-section_0436	44.171	30.871	0.317792	2.17485
			cross-section_0437	44.2411	30.9411	0.300215	2.13932
			cross-section_0438	44.3112	31.0112	0.288959	2.1276
			cross-section_0439	44.3809	31.0809	0.293151	2.15688
			cross-section_0440	44.4503	31.1503	0.299731	2.21193
			cross-section_0441	44.5196	31.2196	0.326606	2.28342
			cross-section_0442	44.589	31.289	0.340643	2.27611
			cross-section_0443	44.6586	31.3586	0.342514	2.37323
			cross-section_0444	44.7284	31.4284	0.356037	2.66648
			cross-section_0445	44.7985	31.4985	0.363538	2.78695
			cross-section_0446	44.8688	31.5688	0.342785	2.66947
			cross-section_0447	44.9393	31.6393	0.328492	2.5488
			cross-section_0448	45.0099	31.7099	0.348199	2.51406
			cross-section_0449	45.0806	31.7806	0.37773	2.57148
			cross-section_0450	45.1512	31.8512	0.401668	2.55777
			cross-section_0451	45.2218	31.9218	0.424002	2.58147
			cross-section_0452	45.2923	31.9923	0.440295	2.57082
			cross-section_0453	45.3629	32.0629	0.455569	2.64295
			cross-section_0454	45.4335	32.1335	0.457769	2.65316
			cross-section_0455	45.5045	32.2045	0.473404	2.87561
			cross-section_0456	45.5756	32.2756	0.486744	2.92464
			cross-section_0457	45.6468	32.3468	0.493124	2.91951
			cross-section_0458	45.718	32.418	0.520949	2.89543
			cross-section_0459	45.7891	32.4891	0.56691	2.95483
			cross-section_0460	45.8598	32.5598	0.581605	3.1239
			cross-section_0461	45.9304	32.6304	0.592611	3.11489
			cross-section_0462	46.0009	32.7009	0.594506	3.14508
			cross-section_0463	46.0714	32.7714	0.603916	3.22086
			cross-section_0464	46.142	32.842	0.616786	3.36039
			cross-section_0465	46.2126	32.9126	0.639724	3.31149
			cross-section_0466	46.2832	32.9832	0.656722	3.38708
			cross-section_0467	46.354	33.054	0.717972	3.56818
			cross-section_0468	46.4248	33.1248	0.79177	3.40364
			cross-section_0469	46.4958	33.1958	0.815289	3.37444
			cross-section_0470	46.5667	33.2667	0.779808	3.44205
			cross-section_0471	46.6375	33.3375	0.74137	3.56337
			cross-section_0472	46.7081	33.4081	0.713931	3.60385
			cross-section_0473	46.7786	33.4786	0.6879	3.47938
			cross-section_0474	46.8488	33.5488	0.670146	3.26426
			cross-section_0475	46.9191	33.6191	0.649595	3.17075
			cross-section_0476	46.9894	33.6894	0.645298	3.28544
			cross-section_0477	47.0598	33.7598	0.650595	3.81494
			cross-section_0478	47.1302	33.8302	0.656223	3.6313
			cross-section_0479	47.2006	33.9006	0.659371	3.70148
			cross-section_0480	47.2709	33.9709	0.705732	3.89121
			cross-section_0481	47.3409	34.0409	0.7249	3.71048
			cross-section_0482	47.4106	34.1106	0.724618	3.81418
			cross-section_0483	47.48	34.18	0.700453	3.62558
			cross-section_0484	47.5494	34.2494	0.695316	3.5199
			cross-section_0485	47.619	34.319	0.704594	3.46338
			cross-section_0486	47.6889	34.3889	0.725221	3.44704
			cross-section_0487	47.7592	34.4592	0.748651	3.37204
			cross-section_0488	47.8296	34.5296	0.789621	3.43796
			cross-section_0489	47.9002	34.6002	0.798048	3.47567
			cross-section_0490	47.9709	34.6709	0.793358	3.46535
			cross-section_0491	48.0417	34.7417	0.806652	3.47506
			cross-section_0492	48.1126	34.8126	0.806578	3.60005
			cross-section_0493	48.1838	34.8838	0.809599	3.83766
			cross-section_0494	48.2551	34.9551	0.804556	3.90326
			cross-section_0495	48.3266	35.0266	0.79581	4.81583
			cross-section_0496	48.398	35.098	0.82174	4.35625
			cross-section_0497	48.4692	35.1692	0.843946	4.18408
			cross-section_0498	48.5401	35.2401	0.860885	4.1259
			cross-section_0499	48.6105	35.3105	0.894669	4.17386
			cross-section_0500	48.6805	35.3805	0.889891	3.80436
			cross-section_0501	48.7503	35.4503	0.858248	3.77794
			cross-section_0502	48.8198	35.5198	0.836638	3.59418
			cross-section_0503	48.8891	35.5891	0.830752	3.52865
			cross-section_0504	48.9584	35.6584	0.841897	3.50326
			cross-section_0505	49.0275	35.7275	0.866601	3.58167
			cross-section_0506	49.0968	35.7968	0.904547	3.80576
			cross-section_0507	49.1661	35.8661	0.894992	3.78518
			cross-section_0508	49.2354	35.9354	0.864631	3.68037
			cross-section_0509	49.3046	36.0046	0.862875	3.69621
			cross-section_0510	49.3734	36.0734	0.910929	3.78826
			cross-section_0512	49.5097	36.2097	0.97333	3.89557
			cross-section_0513	49.5775	36.2775	0.976358	4.52725
			cross-section_0514	49.6454	36.3454	0.942966	4.6163
			cross-section_0515	49.7136	36.4136	0.912014	4.52735
			cross-section_0516	49.7823	36.4823	0.905714	4.56269
			cross-section_0517	49.8517	36.5517	0.898031	4.32344
			cross-section_0518	49.9215	36.6215	0.909833	4.18725
			cross-section_0519	49.9918	36.6918	0.921482	4.39583
			cross-section_0520	50.0622	36.7622	0.917761	4.46879
			cross-section_0521	50.1324	36.8324	0.908732	4.3722
			cross-section_0522	50.202	36.902	0.901315	4.24163
			cross-section_0523	50.2707	36.9707	0.911711	4.18419
			cross-section_0524	50.3383	37.0383	0.918428	4.05893
			cross-section_0525	50.405	37.105	0.92829	3.97262
			cross-section_0526	50.4713	37.1713	0.947983	3.93436
			cross-section_0527	50.5376	37.2376	0.986278	3.93656
			cross-section_0528	50.6046	37.3046	1.00633	4.01972
			cross-section_0529	50.6726	37.3726	1.00624	4.05417
			cross-section_0530	50.7415	37.4415	0.993178	4.01744
			cross-section_0531	50.8114	37.5114	0.964129	4.02261
			cross-section_0532	50.8817	37.5817	0.932049	3.89215
			cross-section_0533	50.9521	37.6521	0.915663	3.7531
			cross-section_0534	51.0224	37.7224	0.891837	3.64922
			cross-section_0535	51.0924	37.7924	0.857465	3.57146
			cross-section_0536	51.1621	37.8621	0.831726	3.54163
			cross-section_0537	51.2313	37.9313	0.825482	3.67039
			cross-section_0538	51.2995	37.9995	0.831281	3.62148
			cross-section_0539	51.366	38.066	0.844205	3.71775

## Sheet: OL276-01-7
Dendrite segment ID	OL276-01-7		Raw sub-segment DATA	distance from SOMA [um]	distance from the start of the dendritic segment [um]	cross-sectional area at given distance [um2]	perimeter of the cross-section [um]	Raw full dendritic segment DATA from Blender software	Object	volume [um3]	surface area [um2]	Raw NEG synaptic DATA from Blender software	Object	surface area [um2]	Raw POS synaptic DATA from Blender software	Object	surface area [um2]
Location of the segment	str. oriens / alveus		Median	18.1798		2.69693	6.42583	Dend. minus mitochondria volume		14.3647	43.8907
Distance from soma um	15.6		cross-section_0000	15.6	0	2.60633	6.33283		Dendrite	16.1014	43.8907		number syn	0		number syn	0
Length [um]	5.17409		cross-section_0001	15.7393	0.139331	2.69693	6.36935		All mito	1.73661	31.0704		Median	#NUM!		Median	#NUM!
Dendritic order	1		cross-section_0002	15.8795	0.279541	2.7969	6.66279		mito	0.0916836			Lower quart	#NUM!		Lower quart	#NUM!
Dendrite volume without mito./ um dendrite	2.77628		cross-section_0003	16.0205	0.420476	3.0277	6.93035		mito.001	0.0206381			Upper quart	#NUM!		Upper quart	#NUM!
Dendrite volume/ um dendrite	3.11192		cross-section_0004	16.1619	0.561878	3.0437	6.91366		mito.002_cut	0.0755613			All syn	0		All syn	0
Dendrite surface area/ um dendrite	8.48278		cross-section_0005	16.3036	0.703619	3.16663	6.82576		mito.003	0.0384988
Mito volume / um dendrite	0.335636		cross-section_0006	16.4458	0.845767	2.84247	6.77493		mito.004	0.07769
NEG syn size /um denrite	0		cross-section_0007	16.5884	0.988411	2.72192	6.41222		mito.005	0.130773
NEG syn size /um2 surface	0		cross-section_0008	16.7316	1.13159	2.69708	6.42583		mito.006	0.0732745
POS syn size /um denrite	0		cross-section_0009	16.8752	1.27523	2.58282	6.26876		mito.007_cut	0.133388
POS syn size /um2 surface	0		cross-section_0010	17.0193	1.41926	2.46597	6.44413		mito.008	0.0143747
			cross-section_0011	17.1636	1.56364	2.45729	6.44856		mito.009	0.138494
			cross-section_0012	17.3084	1.70837	2.2939	5.85335		mito.010_cut	0.0506513
			cross-section_0013	17.4534	1.85343	2.07351	5.63942		mito.011	0.0137304
			cross-section_0014	17.5987	1.99871	2.00061	5.47143		mito.012_cut	0.247098
			cross-section_0015	17.7441	2.1441	2.03102	5.62069		mito.013_cut	0.123858
			cross-section_0016	17.8894	2.28945	2.03157	5.57698		mito.014_cut	0.016888
			cross-section_0017	18.0347	2.43471	2.10397	5.79885		mito.015	0.0619392
			cross-section_0018	18.1798	2.57978	2.29651	5.81635		mito.016_cut	0.0710686
			cross-section_0019	18.3247	2.7247	2.37347	6.01032		mito.017_cut	0.357003
			cross-section_0020	18.4695	2.86948	2.51552	6.36415
			cross-section_0021	18.6142	3.01418	2.57115	6.51983
			cross-section_0022	18.7588	3.15884	2.51797	6.3966
			cross-section_0023	18.9035	3.30353	2.44969	6.38951
			cross-section_0024	19.0483	3.44828	2.49446	6.4112
			cross-section_0025	19.1931	3.59307	2.55152	6.26188
			cross-section_0026	19.3378	3.73779	2.77819	6.25265
			cross-section_0027	19.4823	3.88234	2.97273	6.44971
			cross-section_0028	19.6266	4.02663	3.18868	6.7905
			cross-section_0029	19.7706	4.1706	3.50519	7.3298
			cross-section_0030	19.9144	4.31439	3.47028	7.18984
			cross-section_0031	20.0582	4.45821	3.52417	7.34077
			cross-section_0032	20.2023	4.60226	3.59409	7.5115
			cross-section_0033	20.3465	4.74645	3.62421	7.16251
			cross-section_0034	20.4903	4.89032	3.52906	6.97336
			cross-section_0035	20.6331	5.03311	3.6468	7.25678
			cross-section_0036	20.7741	5.17409	3.79265	7.5279

## Sheet: OL221-23-1
Dendrite segment ID	OL221-23-1		Raw sub-segment DATA	distance from SOMA [um]	distance from the start of the dendritic segment [um]	cross-sectional area at given distance [um2]	perimeter of the cross-section [um]	Raw full dendritic segment DATA from Blender software	Object	volume [um3]	surface area [um2]	Raw NEG synaptic DATA from Blender software	Object	surface area [um2]	Raw POS synaptic DATA from Blender software	Object	surface area [um2]
Location of the segment	str. oriens / alveus		Median	301.367		0.792663	3.47653	Dend. minus mitochondria volume		18.0978	94.8602
Distance from soma um	289.6		cross-section_0000	289.6	0	0.917185	3.68268		Dendrite	19.9039	94.8602		number syn	27		number syn	10
Length [um]	23.7536		cross-section_0001	289.667	0.0665615	0.976304	3.80155		All mito	1.80613	17.5332		Median	0.189732		Median	0.262738
Dendritic order	3		cross-section_0002	289.735	0.134583	1.04299	3.89826		mito1	0.081989			Lower quart	0.129497		Lower quart	0.188381
Dendrite volume without mito./ um dendrite	0.761895		cross-section_0003	289.804	0.203906	1.10879	3.97364		mito2	0.276351			Upper quart	0.252741		Upper quart	0.385103
Dendrite volume/ um dendrite	0.837931		cross-section_0004	289.874	0.274304	1.13424	4.02489		mito3	0.049913			All syn	5.32931		All syn	3.54451
Dendrite surface area/ um dendrite	3.99351		cross-section_0005	289.946	0.345524	1.11535	4.0392		mito4	0.241313			syn002	0.410429		synGABA002.002	0.881254
Mito volume / um dendrite	0.076036		cross-section_0006	290.017	0.417299	1.06621	4.00086		mito5	0.038038			syn003	0.353129		synGABA003.002	0.191315
NEG syn size /um denrite	0.224358		cross-section_0007	290.089	0.489461	0.997786	3.90548		mito6	0.178106			syn004	0.256512		synGABA004.002	0.257772
NEG syn size /um2 surface	0.0561807		cross-section_0008	290.162	0.561809	0.92821	3.80783		mito7	0.241668			syn005	0.304882		synGABA005.002	0.267705
POS syn size /um denrite	0.14922		cross-section_0009	290.234	0.634258	0.860083	3.70012		mito8	0.202095			syn006	0.229078		synGABA006.002	0.407702
POS syn size /um2 surface	0.0373656		cross-section_0010	290.307	0.706729	0.791088	3.54704		mito9	0.496656			syn007	0.0355207		synGABA007.002	0.187403
			cross-section_0011	290.379	0.779239	0.74281	3.47057						syn008	0.233338		synGABA008.002	0.317308
			cross-section_0012	290.452	0.851729	0.714717	3.44836						syn009	0.371558		synGABA09	0.86818
			cross-section_0013	290.524	0.924171	0.696865	3.43046						syn010	0.0784663		synGABA010.002	0.0174983
			cross-section_0014	290.597	0.996532	0.679487	3.41738						syn011	0.191368		synGABA013.002	0.148375
			cross-section_0015	290.669	1.06869	0.659062	3.30965						syn012	0.245767
			cross-section_0016	290.741	1.14053	0.636905	3.18465						syn013	0.133976
			cross-section_0017	290.812	1.21196	0.610256	3.09265						syn014	0.0635579
			cross-section_0018	290.883	1.28304	0.58031	2.97513						syn015	0.153261
			cross-section_0019	290.954	1.35378	0.557349	3.00636						syn016	0.157667
			cross-section_0020	291.024	1.4242	0.529061	2.92289						syn017	0.0481149
			cross-section_0021	291.094	1.49414	0.498498	2.84229						syn018	0.0627889
			cross-section_0022	291.163	1.56321	0.474532	2.80168						syn019	0.157334
			cross-section_0023	291.231	1.63096	0.457922	2.80818						syn020	0.389419
			cross-section_0024	291.297	1.69711	0.437658	2.84023						syn021	0.148175
			cross-section_0025	291.362	1.76177	0.425581	2.86044						syn022	0.189732
			cross-section_0026	291.425	1.82542	0.42127	2.9503						syn023	0.304559
			cross-section_0027	291.489	1.88913	0.415722	2.9444						syn024	0.24897
			cross-section_0028	291.554	1.95366	0.385541	2.82925						syn025	0.217222
			cross-section_0029	291.62	2.01968	0.34696	2.68556						syn026	0.125018
			cross-section_0030	291.687	2.08714	0.286767	2.51508						syn027	0.155531
			cross-section_0031	291.756	2.15589	0.245324	2.37269						syn036	0.0639328
			cross-section_0032	291.825	2.22549	0.223925	2.27943
			cross-section_0033	291.896	2.29559	0.187669	2.09959
			cross-section_0034	291.966	2.36591	0.138089	1.57239
			cross-section_0035	292.037	2.43651	0.114439	1.66757
			cross-section_0036	292.107	2.50729	0.0950041	1.30775
			cross-section_0037	292.178	2.57834	0.104348	1.40855
			cross-section_0038	292.25	2.64964	0.0974086	1.2333
			cross-section_0039	292.321	2.72113	0.100334	1.25266
			cross-section_0040	292.393	2.79286	0.115351	1.35153
			cross-section_0041	292.465	2.8648	0.147802	1.48163
			cross-section_0042	292.537	2.93684	0.184241	1.62722
			cross-section_0043	292.609	3.00894	0.223549	1.74821
			cross-section_0044	292.681	3.08106	0.270961	1.92429
			cross-section_0045	292.753	3.15316	0.326018	2.13994
			cross-section_0046	292.825	3.22536	0.377079	2.34033
			cross-section_0047	292.898	3.29757	0.418271	2.48281
			cross-section_0048	292.97	3.36984	0.451248	2.58958
			cross-section_0049	293.042	3.44209	0.489031	2.69873
			cross-section_0050	293.114	3.51425	0.530885	2.8024
			cross-section_0051	293.186	3.58639	0.562591	2.85649
			cross-section_0052	293.258	3.65848	0.61061	3.02002
			cross-section_0053	293.331	3.73066	0.670011	3.17782
			cross-section_0054	293.403	3.80291	0.707651	3.24879
			cross-section_0055	293.475	3.87536	0.731545	3.29001
			cross-section_0056	293.548	3.94782	0.745212	3.27437
			cross-section_0057	293.62	4.02037	0.739485	3.27276
			cross-section_0058	293.693	4.09287	0.73809	3.30396
			cross-section_0059	293.765	4.16524	0.757015	3.35288
			cross-section_0060	293.837	4.23745	0.786063	3.41403
			cross-section_0061	293.909	4.30935	0.808339	3.463
			cross-section_0063	294.053	4.45299	0.893176	3.78379
			cross-section_0064	294.125	4.52483	0.952475	3.84653
			cross-section_0065	294.197	4.59675	1.04949	4.04444
			cross-section_0066	294.269	4.66873	1.14996	4.30088
			cross-section_0067	294.341	4.74069	1.21827	4.4189
			cross-section_0068	294.412	4.81243	1.24003	4.45983
			cross-section_0069	294.484	4.88399	1.23251	4.42331
			cross-section_0070	294.555	4.95532	1.19624	4.34911
			cross-section_0071	294.627	5.02668	1.15271	4.34606
			cross-section_0072	294.698	5.09811	1.10945	4.29712
			cross-section_0073	294.77	5.16972	1.02256	4.5271
			cross-section_0074	294.841	5.24145	0.905968	3.6681
			cross-section_0075	294.913	5.31307	0.830731	3.53717
			cross-section_0076	294.984	5.38443	0.819292	3.43393
			cross-section_0077	295.055	5.45531	0.812043	3.37891
			cross-section_0078	295.126	5.52575	0.792663	3.33971
			cross-section_0079	295.196	5.5959	0.772839	3.34757
			cross-section_0080	295.266	5.66617	0.755718	3.29905
			cross-section_0081	295.337	5.73664	0.730219	3.19932
			cross-section_0082	295.408	5.80753	0.723618	3.18716
			cross-section_0083	295.479	5.87872	0.714823	3.17117
			cross-section_0084	295.55	5.95005	0.694197	3.10752
			cross-section_0085	295.622	6.02157	0.659468	3.04208
			cross-section_0086	295.693	6.09328	0.603169	2.92596
			cross-section_0087	295.765	6.16515	0.557476	2.85694
			cross-section_0088	295.837	6.23721	0.473967	2.7498
			cross-section_0089	295.909	6.3094	0.399841	2.50144
			cross-section_0090	295.982	6.38155	0.350872	2.35205
			cross-section_0091	296.054	6.45365	0.332209	2.30506
			cross-section_0092	296.126	6.52565	0.338289	2.27902
			cross-section_0093	296.198	6.5977	0.340251	2.24383
			cross-section_0094	296.27	6.66975	0.34959	2.26234
			cross-section_0095	296.342	6.74185	0.388621	2.36204
			cross-section_0096	296.414	6.81391	0.443639	2.49932
			cross-section_0097	296.486	6.88579	0.511093	2.94229
			cross-section_0098	296.557	6.9574	0.546314	2.87499
			cross-section_0099	296.629	7.02866	0.572224	2.90865
			cross-section_0100	296.7	7.09959	0.629991	3.04391
			cross-section_0101	296.77	7.17029	0.671922	3.10661
			cross-section_0102	296.841	7.24097	0.702799	3.12202
			cross-section_0103	296.912	7.3118	0.735003	3.23073
			cross-section_0104	296.983	7.38287	0.750651	3.37083
			cross-section_0105	297.054	7.45415	0.743885	3.43658
			cross-section_0106	297.126	7.52578	0.723589	3.36677
			cross-section_0107	297.198	7.59759	0.712431	3.2935
			cross-section_0108	297.269	7.66949	0.705242	3.2657
			cross-section_0109	297.342	7.74159	0.697374	3.29803
			cross-section_0110	297.414	7.81377	0.691808	3.28472
			cross-section_0111	297.486	7.88602	0.669523	3.16962
			cross-section_0112	297.558	7.95844	0.656991	3.05119
			cross-section_0113	297.631	8.03103	0.631374	2.97276
			cross-section_0114	297.704	8.10367	0.591977	2.87878
			cross-section_0115	297.776	8.17642	0.544268	2.73761
			cross-section_0116	297.849	8.2491	0.505732	2.61992
			cross-section_0117	297.922	8.32176	0.473344	2.56685
			cross-section_0118	297.994	8.39426	0.450438	2.53886
			cross-section_0119	298.067	8.46662	0.442675	2.50048
			cross-section_0120	298.139	8.53883	0.443141	2.48729
			cross-section_0121	298.211	8.61096	0.453344	2.48857
			cross-section_0122	298.283	8.68308	0.469988	2.51212
			cross-section_0123	298.355	8.7553	0.491817	2.59104
			cross-section_0124	298.428	8.82762	0.573677	3.26376
			cross-section_0125	298.5	8.89998	0.616611	3.19424
			cross-section_0126	298.572	8.97229	0.643774	3.18954
			cross-section_0127	298.645	9.04459	0.667073	3.21908
			cross-section_0128	298.717	9.11671	0.696216	3.30005
			cross-section_0129	298.789	9.18865	0.737217	3.44129
			cross-section_0130	298.86	9.26043	0.809294	3.65128
			cross-section_0131	298.932	9.33199	0.896303	3.7815
			cross-section_0132	299.003	9.40344	1.0417	4.62601
			cross-section_0133	299.075	9.47479	1.0693	4.13701
			cross-section_0134	299.146	9.54608	1.06345	3.87392
			cross-section_0135	299.217	9.61741	1.05456	3.81472
			cross-section_0136	299.289	9.68883	1.05614	3.81521
			cross-section_0137	299.36	9.76022	1.05868	3.83571
			cross-section_0138	299.432	9.83163	1.06213	3.83332
			cross-section_0139	299.503	9.90307	1.05991	3.83832
			cross-section_0140	299.574	9.97446	1.02509	3.80418
			cross-section_0141	299.646	10.0459	0.971987	3.72812
			cross-section_0142	299.717	10.1173	0.922982	3.611
			cross-section_0143	299.789	10.1888	0.909192	3.86176
			cross-section_0144	299.86	10.2603	0.925987	3.98524
			cross-section_0145	299.932	10.3318	0.929558	4.01999
			cross-section_0146	300.003	10.4033	0.922925	4.0162
			cross-section_0147	300.075	10.4748	0.919395	3.98784
			cross-section_0148	300.146	10.5464	0.922522	4.02733
			cross-section_0149	300.218	10.6181	0.915335	4.09388
			cross-section_0150	300.29	10.6897	0.906066	4.15127
			cross-section_0151	300.361	10.7612	0.896739	4.19571
			cross-section_0152	300.433	10.8326	0.885901	4.23825
			cross-section_0153	300.504	10.9042	0.850009	4.22138
			cross-section_0154	300.576	10.9757	0.805518	4.08455
			cross-section_0155	300.647	11.0474	0.786025	4.00142
			cross-section_0156	300.719	11.1193	0.77826	3.95869
			cross-section_0157	300.791	11.1912	0.762183	3.90478
			cross-section_0158	300.863	11.2631	0.74723	3.85057
			cross-section_0159	300.935	11.3349	0.741089	3.82522
			cross-section_0160	301.007	11.4067	0.732118	3.7733
			cross-section_0161	301.078	11.4785	0.72228	3.70623
			cross-section_0162	301.15	11.5504	0.694702	3.57773
			cross-section_0163	301.222	11.6225	0.666924	3.51514
			cross-section_0164	301.295	11.6948	0.646348	3.44689
			cross-section_0165	301.367	11.7672	0.6481	3.34332
			cross-section_0166	301.44	11.8395	0.642236	3.30977
			cross-section_0167	301.512	11.9118	0.619863	3.2758
			cross-section_0168	301.584	11.9838	0.604164	3.31768
			cross-section_0169	301.656	12.0556	0.599117	3.41696
			cross-section_0170	301.727	12.1272	0.610252	3.43291
			cross-section_0171	301.799	12.1986	0.631028	3.36351
			cross-section_0172	301.87	12.27	0.64569	3.34245
			cross-section_0173	301.941	12.3415	0.680598	3.3599
			cross-section_0174	302.013	12.4129	0.700862	3.34077
			cross-section_0175	302.084	12.4842	0.695233	3.24433
			cross-section_0176	302.155	12.5553	0.698956	3.1908
			cross-section_0177	302.226	12.6263	0.723116	3.29935
			cross-section_0178	302.297	12.6971	0.778484	3.44467
			cross-section_0179	302.368	12.7681	0.826419	3.53037
			cross-section_0180	302.439	12.8393	0.855253	3.58066
			cross-section_0181	302.511	12.9109	0.891445	3.74858
			cross-section_0182	302.583	12.9829	0.928646	3.66778
			cross-section_0183	302.655	13.0552	0.972136	3.72463
			cross-section_0184	302.728	13.1277	1.00071	4.12499
			cross-section_0185	302.8	13.2003	1.00837	4.07596
			cross-section_0186	302.873	13.273	0.986203	4.01259
			cross-section_0187	302.946	13.3457	0.947316	3.88207
			cross-section_0188	303.018	13.4184	0.898866	3.97937
			cross-section_0189	303.091	13.4911	0.824226	3.54239
			cross-section_0190	303.164	13.5638	0.795368	3.47464
			cross-section_0191	303.236	13.6363	0.797252	3.46968
			cross-section_0192	303.309	13.7086	0.804758	3.49064
			cross-section_0193	303.381	13.7808	0.818329	3.55897
			cross-section_0194	303.453	13.8527	0.848441	3.85285
			cross-section_0195	303.525	13.9246	0.900205	4.34526
			cross-section_0196	303.596	13.9965	0.910203	4.45881
			cross-section_0197	303.668	14.0685	0.782864	4.38948
			cross-section_0198	303.741	14.1406	0.63427	4.234
			cross-section_0199	303.813	14.2129	0.441907	4.34769
			cross-section_0200	303.885	14.2852	0.225071	1.94788
			cross-section_0201	303.958	14.3577	0.18986	1.72427
			cross-section_0202	304.03	14.4302	0.173966	1.6071
			cross-section_0203	304.103	14.5027	0.170704	1.54951
			cross-section_0204	304.175	14.5752	0.171452	1.52791
			cross-section_0205	304.248	14.6475	0.185704	1.60962
			cross-section_0206	304.32	14.7195	0.213101	1.77002
			cross-section_0207	304.391	14.7912	0.255412	2.05303
			cross-section_0208	304.462	14.8625	0.299723	2.26142
			cross-section_0209	304.534	14.9335	0.328375	2.18341
			cross-section_0210	304.605	15.0047	0.3596	2.23502
			cross-section_0211	304.676	15.0759	0.375715	2.29162
			cross-section_0212	304.747	15.1472	0.387397	2.29872
			cross-section_0214	304.89	15.2896	0.434204	2.38992
			cross-section_0215	304.961	15.3607	0.447181	2.48926
			cross-section_0216	305.032	15.4319	0.467256	2.62444
			cross-section_0217	305.103	15.503	0.496495	2.64378
			cross-section_0218	305.174	15.5741	0.545505	2.73222
			cross-section_0219	305.245	15.6449	0.57717	2.83507
			cross-section_0220	305.315	15.7153	0.595617	2.93332
			cross-section_0221	305.385	15.7854	0.606761	3.00415
			cross-section_0222	305.455	15.8555	0.634308	3.12375
			cross-section_0223	305.526	15.9256	0.645549	3.11329
			cross-section_0224	305.596	15.996	0.629815	3.06109
			cross-section_0225	305.667	16.0667	0.644221	3.08739
			cross-section_0226	305.738	16.1376	0.683743	3.17134
			cross-section_0227	305.809	16.2087	0.731313	3.23289
			cross-section_0228	305.88	16.2801	0.764278	3.2891
			cross-section_0229	305.952	16.3517	0.799277	3.35939
			cross-section_0230	306.024	16.4236	0.825146	3.38919
			cross-section_0231	306.096	16.4956	0.845265	3.42252
			cross-section_0232	306.168	16.5678	0.869604	3.47653
			cross-section_0233	306.24	16.6398	0.882746	3.51278
			cross-section_0234	306.312	16.7116	0.885686	3.48063
			cross-section_0235	306.383	16.783	0.884717	3.46838
			cross-section_0236	306.454	16.8544	0.863696	3.41249
			cross-section_0237	306.526	16.9258	0.829503	3.41751
			cross-section_0238	306.597	16.9975	0.874716	4.34835
			cross-section_0239	306.669	17.0695	0.846599	4.45017
			cross-section_0240	306.742	17.1419	0.671857	3.08181
			cross-section_0242	306.887	17.2869	0.68427	3.05265
			cross-section_0243	306.959	17.3591	0.71619	3.11775
			cross-section_0244	307.031	17.4309	0.752048	3.2121
			cross-section_0245	307.102	17.5022	0.794492	3.3561
			cross-section_0246	307.173	17.573	0.843333	3.49149
			cross-section_0247	307.243	17.6435	0.891149	3.68604
			cross-section_0248	307.314	17.714	0.926334	4.11916
			cross-section_0249	307.385	17.7848	0.962559	4.46006
			cross-section_0251	307.527	17.9272	0.893863	4.90154
			cross-section_0252	307.599	17.9985	0.92019	4.97204
			cross-section_0253	307.67	18.0695	0.947107	4.97135
			cross-section_0254	307.74	18.1399	0.990821	5.01916
			cross-section_0255	307.81	18.2097	1.01619	4.8967
			cross-section_0256	307.879	18.279	1.00395	4.84078
			cross-section_0257	307.948	18.3485	0.992456	4.80184
			cross-section_0258	308.018	18.4183	0.986723	4.76489
			cross-section_0259	308.089	18.4889	0.998353	4.72714
			cross-section_0260	308.16	18.56	1.02038	4.64276
			cross-section_0261	308.232	18.6316	1.06362	4.5759
			cross-section_0262	308.303	18.7034	1.13729	4.57894
			cross-section_0263	308.375	18.7753	1.20324	4.43268
			cross-section_0264	308.447	18.8473	1.22445	4.269
			cross-section_0265	308.52	18.9195	1.20866	4.14563
			cross-section_0266	308.592	18.9919	1.18975	4.12241
			cross-section_0267	308.664	19.0644	1.19513	4.09376
			cross-section_0268	308.737	19.137	1.20395	4.12162
			cross-section_0269	308.81	19.2097	1.19385	4.21732
			cross-section_0270	308.882	19.2823	1.20071	4.27128
			cross-section_0271	308.955	19.3551	1.21559	4.27529
			cross-section_0272	309.028	19.428	1.23403	4.29652
			cross-section_0273	309.101	19.501	1.24375	4.26757
			cross-section_0274	309.174	19.5741	1.25422	4.15989
			cross-section_0275	309.247	19.6473	1.25523	4.16933
			cross-section_0276	309.321	19.7205	1.2165	4.24664
			cross-section_0277	309.394	19.7938	1.21748	4.20652
			cross-section_0278	309.467	19.8669	1.23303	4.29292
			cross-section_0279	309.54	19.9398	1.24381	4.24666
			cross-section_0280	309.612	20.0124	1.2529	4.23647
			cross-section_0281	309.685	20.0846	1.25394	4.28064
			cross-section_0282	309.756	20.1565	1.21799	4.2202
			cross-section_0283	309.828	20.2281	1.17039	4.15229
			cross-section_0284	309.9	20.2999	1.15593	4.22837
			cross-section_0285	309.972	20.3717	1.17234	4.43983
			cross-section_0286	310.044	20.4439	1.19077	4.04845
			cross-section_0287	310.116	20.5164	1.20742	4.04425
			cross-section_0288	310.189	20.5889	1.24368	4.09423
			cross-section_0289	310.262	20.6615	1.31974	4.25601
			cross-section_0290	310.334	20.7341	1.38066	4.28698
			cross-section_0291	310.407	20.8068	1.40682	4.30042
			cross-section_0292	310.479	20.8793	1.42438	4.36945
			cross-section_0293	310.552	20.9519	1.43529	4.47956
			cross-section_0294	310.624	21.0245	1.43383	4.5862
			cross-section_0295	310.697	21.0968	1.44192	4.63879
			cross-section_0296	310.769	21.169	1.44369	4.65711
			cross-section_0297	310.841	21.2409	1.45559	4.68766
			cross-section_0298	310.913	21.3127	1.49041	4.60304
			cross-section_0299	310.985	21.3846	1.50866	4.6025
			cross-section_0300	311.056	21.4565	1.51915	4.65656
			cross-section_0301	311.129	21.5285	1.51372	4.66809
			cross-section_0302	311.201	21.6005	1.50712	4.64409
			cross-section_0303	311.273	21.6725	1.51546	4.65723
			cross-section_0304	311.344	21.7444	1.48323	4.73812
			cross-section_0305	311.416	21.8161	1.46181	4.81775
			cross-section_0306	311.488	21.8879	1.3858	4.80649
			cross-section_0307	311.56	21.9597	1.25128	4.38187
			cross-section_0308	311.632	22.032	1.13255	4.14796
			cross-section_0309	311.704	22.1044	1.07883	4.15566
			cross-section_0310	311.777	22.1771	1.07989	4.12579
			cross-section_0311	311.85	22.2499	1.13273	4.2027
			cross-section_0312	311.923	22.3226	1.1533	4.15564
			cross-section_0313	311.995	22.3951	1.16145	4.11551
			cross-section_0314	312.068	22.4675	1.1706	4.30431
			cross-section_0315	312.14	22.5398	1.20615	4.35412
			cross-section_0316	312.212	22.612	1.21976	4.38558
			cross-section_0317	312.284	22.6841	1.21758	4.35337
			cross-section_0318	312.356	22.7562	1.21926	4.35134
			cross-section_0319	312.428	22.8283	1.21939	4.28101
			cross-section_0320	312.5	22.9002	1.234	4.29745
			cross-section_0321	312.572	22.9719	1.28019	4.35145
			cross-section_0322	312.643	23.0434	1.33809	4.85793
			cross-section_0323	312.715	23.1147	1.34031	4.64433
			cross-section_0324	312.786	23.1859	1.28013	4.18363
			cross-section_0325	312.857	23.2573	1.19108	4.03135
			cross-section_0326	312.929	23.3288	1.10935	3.91303
			cross-section_0327	313.001	23.4005	1.0233	3.79131
			cross-section_0328	313.072	23.4722	0.939079	3.65529
			cross-section_0329	313.144	23.5435	0.859791	3.52358
			cross-section_0330	313.214	23.6143	0.781894	3.46565
			cross-section_0331	313.284	23.6843	0.704013	3.37864
			cross-section_0332	313.354	23.7536	0.645318	3.23482

## Sheet: OL221-34-1R
Dendrite segment ID	OL221-34-1R		Raw sub-segment DATA	distance from SOMA [um]	distance from the start of the dendritic segment [um]	cross-sectional area at given distance [um2]	perimeter of the cross-section [um]	Raw full dendritic segment DATA from Blender software	Object	volume [um3]	surface area [um2]	Raw NEG synaptic DATA from Blender software	Object	surface area [um2]	Raw POS synaptic DATA from Blender software	Object	surface area [um2]
Location of the segment	str. oriens / alveus		Median	351.11		0.378684	2.39236	Dend. minus mitochondria volume		4.71795	30.2203
Distance from soma um	346		cross-section_0000	346	0	0.844147	3.50173		Dendrite	5.08052	30.2203		number syn	10		number syn	2
Length [um]	10.1563		cross-section_0001	346.059	0.0590577	0.842574	3.50597		All mito	0.362569	3.6838		Median	0.115539		Median	0.278033
Dendritic order	4		cross-section_0002	346.119	0.118895	0.842955	3.50196		mito1	0.107828			Lower quart	0.0570471		Lower quart	0.218519
Dendrite volume without mito./ um dendrite	0.464536		cross-section_0003	346.179	0.179256	0.844984	3.49348		mito2	0.254741			Upper quart	0.207399		Upper quart	0.337547
Dendrite volume/ um dendrite	0.500235		cross-section_0004	346.24	0.239858	0.826461	3.42959						All syn	1.51986		All syn	0.556066
Dendrite surface area/ um dendrite	2.97553		cross-section_0005	346.301	0.300609	0.799225	3.35752						syn005	0.362653		syn007_GABA	0.397061
Mito volume / um dendrite	0.0356991		cross-section_0006	346.361	0.361402	0.768331	3.3036						syn006	0.0562099		syn004_GABA	0.159005
NEG syn size /um denrite	0.149648		cross-section_0007	346.422	0.422178	0.737265	3.26707						syn008	0.0908901
NEG syn size /um2 surface	0.0502927		cross-section_0008	346.483	0.483045	0.710105	3.23954						syn009	0.0595584
POS syn size /um denrite	0.054751		cross-section_0009	346.544	0.543947	0.679599	3.22286						syn010	0.216804
POS syn size /um2 surface	0.0184004		cross-section_0010	346.605	0.604925	0.638082	3.23778						syn011	0.348167
			cross-section_0011	346.666	0.665939	0.594125	2.98435						syn012	0.0275496
			cross-section_0012	346.727	0.726944	0.596911	2.93186						syn013	0.140189
			cross-section_0013	346.788	0.787969	0.604322	2.91266						syn015	0.179186
			cross-section_0014	346.849	0.84893	0.605001	2.89828						syn016	0.0386532
			cross-section_0015	346.91	0.90984	0.60531	2.92394
			cross-section_0016	346.971	0.970755	0.607644	2.94087
			cross-section_0017	347.032	1.03163	0.604061	2.89489
			cross-section_0018	347.093	1.09254	0.597959	2.87614
			cross-section_0019	347.153	1.15345	0.609086	2.88915
			cross-section_0020	347.214	1.21445	0.622904	2.91365
			cross-section_0022	347.337	1.33656	0.621309	2.90356
			cross-section_0023	347.398	1.39765	0.603183	2.86178
			cross-section_0024	347.459	1.4587	0.583949	2.84334
			cross-section_0025	347.52	1.51981	0.563218	2.85764
			cross-section_0026	347.581	1.58085	0.5393	2.86125
			cross-section_0027	347.642	1.64172	0.511939	2.79844
			cross-section_0028	347.702	1.70242	0.483992	2.75592
			cross-section_0029	347.763	1.76287	0.45774	2.66041
			cross-section_0030	347.823	1.82303	0.434622	2.56229
			cross-section_0031	347.883	1.88289	0.418431	2.5729
			cross-section_0032	347.943	1.94268	0.400907	2.58689
			cross-section_0033	348.002	2.0024	0.376168	2.62306
			cross-section_0034	348.062	2.0622	0.342628	2.78555
			cross-section_0035	348.122	2.1221	0.245615	1.89866
			cross-section_0036	348.182	2.18211	0.205081	1.71132
			cross-section_0037	348.242	2.24219	0.167622	1.54435
			cross-section_0038	348.302	2.30225	0.137503	1.39891
			cross-section_0039	348.362	2.36242	0.148883	1.58007
			cross-section_0040	348.423	2.42258	0.152286	1.5369
			cross-section_0041	348.483	2.4828	0.160268	1.53183
			cross-section_0042	348.543	2.54303	0.176214	1.58645
			cross-section_0043	348.603	2.60324	0.208996	1.71023
			cross-section_0044	348.664	2.66353	0.25199	1.84989
			cross-section_0045	348.724	2.72395	0.292155	1.98795
			cross-section_0046	348.784	2.78447	0.34243	2.14757
			cross-section_0047	348.845	2.8452	0.396792	2.324
			cross-section_0048	348.906	2.90608	0.434803	2.42541
			cross-section_0049	348.967	2.96703	0.473169	2.53178
			cross-section_0050	349.028	3.028	0.522119	2.65824
			cross-section_0051	349.089	3.08893	0.558219	2.71985
			cross-section_0052	349.15	3.1497	0.589266	2.78254
			cross-section_0053	349.21	3.21017	0.624463	2.8724
			cross-section_0054	349.27	3.2702	0.658224	2.96794
			cross-section_0055	349.33	3.32976	0.710783	3.10565
			cross-section_0056	349.389	3.38888	0.750897	3.17635
			cross-section_0057	349.448	3.44781	0.757294	3.1696
			cross-section_0058	349.507	3.5068	0.751554	3.13681
			cross-section_0059	349.566	3.56604	0.756428	3.15868
			cross-section_0060	349.626	3.62571	0.803653	3.30836
			cross-section_0061	349.686	3.68583	0.861561	3.42697
			cross-section_0062	349.746	3.74628	0.933748	3.90798
			cross-section_0063	349.807	3.80691	0.980726	3.69844
			cross-section_0064	349.868	3.86768	0.978096	3.67626
			cross-section_0065	349.929	3.92851	0.969292	3.66086
			cross-section_0066	349.989	3.98922	0.949359	3.62651
			cross-section_0067	350.05	4.05002	0.916835	3.5294
			cross-section_0068	350.111	4.11085	0.884811	3.48132
			cross-section_0069	350.172	4.17173	0.853959	3.43837
			cross-section_0070	350.233	4.2326	0.822576	3.36934
			cross-section_0071	350.294	4.29356	0.794499	3.32745
			cross-section_0072	350.354	4.35439	0.788791	3.30077
			cross-section_0073	350.415	4.41508	0.781491	3.26173
			cross-section_0074	350.476	4.47557	0.770442	3.23256
			cross-section_0075	350.536	4.53585	0.751349	3.18601
			cross-section_0076	350.596	4.59599	0.723873	3.13162
			cross-section_0077	350.656	4.6562	0.69316	3.05501
			cross-section_0078	350.716	4.71648	0.667318	3.0085
			cross-section_0079	350.777	4.77688	0.644885	2.96496
			cross-section_0080	350.837	4.83743	0.619492	2.88798
			cross-section_0081	350.898	4.89798	0.594148	2.81182
			cross-section_0082	350.959	4.95857	0.549116	2.68612
			cross-section_0083	351.019	5.01906	0.496646	2.54611
			cross-section_0084	351.079	5.07949	0.439176	2.4059
			cross-section_0085	351.14	5.13994	0.381182	2.24676
			cross-section_0086	351.2	5.20049	0.346706	2.14709
			cross-section_0087	351.261	5.26115	0.296896	1.98314
			cross-section_0088	351.322	5.32193	0.237991	1.75155
			cross-section_0089	351.383	5.38278	0.204383	1.61979
			cross-section_0090	351.444	5.44364	0.184921	1.55399
			cross-section_0091	351.504	5.50439	0.175982	1.50706
			cross-section_0092	351.565	5.56498	0.1827	1.52911
			cross-section_0093	351.625	5.62543	0.189638	1.56676
			cross-section_0094	351.686	5.6857	0.186691	1.56769
			cross-section_0095	351.746	5.74589	0.172699	1.51672
			cross-section_0096	351.806	5.80593	0.168209	1.51435
			cross-section_0097	351.866	5.8659	0.174784	1.56677
			cross-section_0098	351.926	5.92576	0.183716	1.6181
			cross-section_0099	351.986	5.98558	0.185284	1.62363
			cross-section_0100	352.045	6.04548	0.18508	1.62283
			cross-section_0101	352.105	6.10544	0.190025	1.63358
			cross-section_0102	352.165	6.16546	0.198481	1.67691
			cross-section_0103	352.226	6.22552	0.21069	1.74503
			cross-section_0104	352.286	6.28556	0.23422	1.91773
			cross-section_0105	352.345	6.34549	0.264227	2.18188
			cross-section_0106	352.405	6.40527	0.273316	2.09559
			cross-section_0107	352.465	6.4649	0.283346	2.02525
			cross-section_0108	352.525	6.52451	0.297035	2.04681
			cross-section_0109	352.584	6.5841	0.318113	2.13974
			cross-section_0110	352.644	6.64367	0.339872	2.26291
			cross-section_0111	352.703	6.70322	0.350641	2.33139
			cross-section_0112	352.763	6.76282	0.355177	2.37882
			cross-section_0113	352.823	6.82254	0.335503	2.28233
			cross-section_0114	352.882	6.88243	0.287746	2.09709
			cross-section_0115	352.943	6.94254	0.251415	1.96072
			cross-section_0116	353.003	7.00296	0.262365	1.9662
			cross-section_0117	353.064	7.06357	0.274135	2.00441
			cross-section_0118	353.124	7.12437	0.282747	2.04989
			cross-section_0119	353.185	7.1853	0.296506	2.06745
			cross-section_0120	353.246	7.24633	0.310558	2.117
			cross-section_0121	353.307	7.30739	0.321756	2.13489
			cross-section_0122	353.368	7.36844	0.331185	2.12894
			cross-section_0123	353.43	7.42951	0.338309	2.13351
			cross-section_0124	353.491	7.49053	0.344671	2.14855
			cross-section_0125	353.552	7.5516	0.35292	2.15994
			cross-section_0126	353.613	7.61265	0.361949	2.17989
			cross-section_0127	353.674	7.67371	0.37527	2.23268
			cross-section_0128	353.735	7.73483	0.392629	2.37416
			cross-section_0129	353.796	7.79587	0.39429	2.49256
			cross-section_0130	353.857	7.85689	0.376187	2.42898
			cross-section_0131	353.918	7.91788	0.361673	2.35328
			cross-section_0132	353.979	7.97874	0.355372	2.28983
			cross-section_0133	354.04	8.03955	0.356232	2.22308
			cross-section_0134	354.1	8.10023	0.365717	2.23398
			cross-section_0135	354.161	8.16081	0.3643	2.23373
			cross-section_0136	354.221	8.22128	0.356073	2.21694
			cross-section_0137	354.282	8.28163	0.339159	2.15549
			cross-section_0138	354.342	8.34189	0.31627	2.06768
			cross-section_0139	354.402	8.40214	0.296568	2.01087
			cross-section_0140	354.462	8.46242	0.292095	1.98752
			cross-section_0141	354.523	8.52286	0.303726	2.02115
			cross-section_0142	354.583	8.58338	0.308976	2.07831
			cross-section_0143	354.644	8.64407	0.302773	2.09058
			cross-section_0144	354.705	8.7049	0.299917	2.09888
			cross-section_0145	354.766	8.76582	0.304162	2.0996
			cross-section_0146	354.827	8.82686	0.315754	2.13741
			cross-section_0147	354.888	8.88797	0.318311	2.22924
			cross-section_0148	354.949	8.94913	0.299744	2.06901
			cross-section_0149	355.01	9.01032	0.28906	1.99111
			cross-section_0150	355.071	9.07145	0.286684	1.98622
			cross-section_0151	355.133	9.13253	0.290375	2.03605
			cross-section_0152	355.193	9.1934	0.294727	2.06156
			cross-section_0153	355.254	9.25402	0.301255	2.12016
			cross-section_0154	355.314	9.31425	0.313911	2.19076
			cross-section_0155	355.374	9.37416	0.33425	2.23923
			cross-section_0156	355.434	9.43375	0.348044	2.2449
			cross-section_0157	355.493	9.49321	0.36833	2.29267
			cross-section_0158	355.553	9.55262	0.405477	2.42944
			cross-section_0159	355.612	9.61225	0.456561	2.60213
			cross-section_0160	355.672	9.67215	0.486094	2.67723
			cross-section_0161	355.732	9.73242	0.507825	2.72364
			cross-section_0162	355.793	9.79292	0.520786	2.73127
			cross-section_0163	355.854	9.85362	0.529533	2.74905
			cross-section_0164	355.914	9.91442	0.540892	2.78067
			cross-section_0165	355.975	9.97517	0.557306	2.83647
			cross-section_0166	356.036	10.0358	0.620825	3.29275
			cross-section_0167	356.096	10.0963	0.64688	3.28197
			cross-section_0168	356.156	10.1563	0.67792	3.32834

[truncated: 45 more sheets: OL221-35-1A, OL221-23-3, OL221-12-1R, OL221-13-1A, OL221-13-1B, OL222-25-1, OL222-24-1, OL222-23-2, OL222-34-2, OL281-01-3, OL281-02-1A, OL281-03-1A, OL281-03-1B, OL281-02-1R, OL281-14-1_split1, OL281-14-1_split2, OL281-25-1, OL281-26-1R, OL281-27-1A, OL281-27-1B …]
