# Supplementary material for: Synaptic and dendritic architecture of different types of hippocampal somatostatin interneurons
Source: PLoS Biol. 2024 Mar 12;22(3):e3002539. doi: 10.1371/journal.pbio.3002539 (PMC10959371; doi:10.1371/journal.pbio.3002539)
Supplement: S3 Data — (XLSX) [file pbio.3002539.s014.xlsx]

## Sheet: Summary
Animal ID	Soma ID	OLM or HS?	shaft or branching point	Location of the segment	Segment ID		Distance from soma um	Length [um]	Dendritic order	Dendrite volume without mito./ um dendrite	Dendrite volume with mito./ um dendrite	Dendrite surface area/ um dendrite	Average diameter of the segment from neurolucida	Dendrite cross-sectional area MEDIAN [um2]	Dendrite perimeter MEDIAN [um]	Mito volume / um dendrite	Mito % in dendrite	number of Gephyrin NEG synapses / um dendrite	NEG syn size [MED]	NEG syn size [lower quart]	NEG syn size [upper quart]	NEG syn size /um denrite	NEG syn size /um2 surface	number of Gephyrin POS synapses / um dendrite	POS syn size [MED]	POS syn size [lower quart]	POS syn size [upper quart]	POS syn size /um denrite	POS syn size /um2 surface
14	141	HS	shaft	str. oriens / alveus	HS141-13-1R	link	166	20.1094	3	1.5696	1.78484	7.38129	1.2	1.69949	5.87823	0.215241	0.120594	5.91764	0.114408	0.0716957	0.167052	0.795563	0.107781	0.994562	0.155125	0.115002	0.221559	0.166041	0.0224948
14	141	HS	shaft	str. oriens / alveus	HS141-14-1A	link	187	4.59569	4	0.691785	0.776562	4.56075	0.8	0.761583	3.61305	0.0847768	0.109169	3.48152	0.210883	0.15112	0.277169	0.811862	0.17801	0.43519	0.18745	0.124263	0.250636	0.0815763	0.0178866
14	141	HS	shaft	str. oriens / alveus	HS141-14-1B	link	187	11.0933	4	0.807085	0.930305	5.16224	1.1	0.890703	4.15063	0.12322	0.132451	5.31853	0.0964506	0.0694511	0.123256	0.544248	0.105428	0.811301	0.173835	0.100306	0.192054	0.123269	0.0238789
14	141	HS	shaft	str. oriens / alveus	HS141-44-1A	link	406	8.35767	4	1.62136	1.84687	7.4954	0.4	1.75955	5.85748	0.225507	0.122103	N/A	N/A	N/A	N/A	N/A	N/A	N/A	N/A	N/A	N/A	N/A	N/A	No synapses were reconstructed
14	141	HS	shaft	str. oriens / alveus	HS141-23-1R	link	200.7	6.88182	3	2.70343	2.91164	9.61056	1.2	2.5933	6.70888	0.20821	0.0715096	8.71863	0.126	0.0693508	0.164648	1.05511	0.109786	1.4531	0.156279	0.10936	0.212346	0.241568	0.0251357
14	141	HS	shaft	str. oriens / alveus	HS141-24-1A	link	208	4.04877	4	0.542016	0.639922	3.68889	0.8	0.580168	3.34322	0.0979062	0.152997	2.22289	0.196585	0.16168	0.229811	0.445422	0.120747	1.23494	0.0991682	0.0985759	0.199726	0.206069	0.0558619
14	141	HS	shaft	str. oriens / alveus	HS141-24-1B	link	208	12.7707	4	2.14372	2.34361	7.69698	1.2	2.21894	6.20972	0.199886	0.0852902	5.79454	0.136504	0.0948182	0.223762	1.08942	0.141538	0.626436	0.135379	0.103194	0.268434	0.111738	0.0145171
14	141	HS	shaft	str. oriens / alveus	HS141-24-2B	link	200	8.18182	4	0.513516	0.575728	3.81131	0.9	0.589529	3.23335	0.0622117	0.108057	2.2	0.299412	0.240619	0.455923	0.759458	0.199264	0.488889	0.301307	0.236587	0.393756	0.160862	0.0422065
14	141	HS	shaft	str. oriens / alveus	HS141-24-2AR	link	200	2.18703	4	1.79142	1.8687	7.32876	1.1	1.46409	5.42574	0.0772789	0.0413544	3.65793	0.149298	0.0982142	0.167701	0.603551	0.0823537	1.37172	0.27634	0.148743	0.329861	0.311321	0.0424794
14	141	HS	shaft	str. oriens / alveus	HS141-25-1A	link	207	5.72201	5	0.700409	0.822454	4.13318	1	0.778999	3.73296	0.122045	0.148391	2.79622	0.222347	0.132917	0.286507	0.652361	0.157835	0.524291	0.393379	0.260658	0.433647	0.17393	0.0420815
14	141	HS	shaft	str. oriens / alveus	HS141-25-1B	link	215.8	10.0509	5	1.61424	1.77869	7.48413	1	1.59106	5.54964	0.164453	0.0924574	6.96454	0.120078	0.0928407	0.155816	0.939794	0.125572	1.29342	0.15496	0.0911667	0.26681	0.259181	0.0346307
14	141	HS	shaft	str. oriens / alveus	HS141-02-1	link	58.3	10.2667	2	2.52873	2.75486	8.06415	1.5	2.55535	6.52068	0.226128	0.0820831	8.66882	0.173625	0.113631	0.249912	1.68231	0.208616	1.26623	0.123682	0.102324	0.230552	0.200928	0.0249162
14	141	HS	shaft	str. oriens / alveus	HS141-01-1R	link	5.3	2.61534	1	2.60006	2.7716	6.99095	1.6	1.6	6.34992	0.17154	0.0618922	4.20596	0.117578	0.0948404	0.158698	0.535752	0.0766351	0.764719	0.193741	0.143232	0.24425	0.148158	0.0211928
14	141	HS	shaft	str. oriens / alveus	HS141-02-2A	link	13.3	3.12843	2	0.714598	0.859763	3.52842	1	0.905084	3.67336	0.145164	0.168842	2.87685	0.117653	0.0757004	0.189939	0.447776	0.126906	0.958948	0.648048	0.627637	0.679992	0.628818	0.178215
14	141	HS	shaft	str. oriens / alveus	HS141-02-2B	link	13.3	5.34699	2	2.9326	3.34042	7.23448	1.6	3.22134	6.6359	0.407818	0.122086	4.67553	0.124454	0.0608722	0.192149	0.621295	0.0858797	2.99234	0.130204	0.105158	0.173678	0.470628	0.0650534
14	141	HS	shaft	str. oriens / alveus	HS141-02-3	link	38.4	12.0681	2	1.38434	1.56351	6.56137	1.3	1.38319	5.34285	0.179172	0.114596	5.30325	0.205469	0.16384	0.277267	1.16128	0.176988	1.49154	0.189464	0.109416	0.256435	0.343603	0.0523676
11	111	HS	shaft	str. oriens / alveus	HS111-02-4A	link	10	16.3701	2	0.746033	0.854563	4.79952	N/A	0.772413	4.17735	0.108531	0.127001	N/A	N/A	N/A	N/A	N/A	N/A	N/A	N/A	N/A	N/A	N/A	N/A	No synapses were reconstructed
13	131	HS	shaft	str. oriens / alveus	HS131-34-1	link	179.4	13.5347	4	1.17146	1.29662	6.51332	1.3	1.18443	5.01608	0.125168	0.0965333	5.61522	0.144873	0.108745	0.249354	1.00497	0.154294	0.443306	0.233699	0.155785	0.252558	0.129859	0.0199374
13	131	HS	shaft	str. oriens / alveus	HS131-15-1	link	149.6	17.5198	5	0.833153	0.940312	5.08216	0.8	0.882916	4.36985	0.107159	0.113961	3.76716	0.18207	0.14609	0.243517	0.74559	0.146707	0.570782	0.277203	0.175506	0.35143	0.184861	0.0363746
13	131	HS	shaft	str. oriens / alveus	HS131-24-1	link	226.7	14.83	4	0.53515	0.608362	4.88638	0.7	0.535306	3.57374	0.073212	0.120343	2.49494	0.139457	0.0918857	0.179154	0.431357	0.0882774	0.404585	0.17862	0.151752	0.241366	0.0809525	0.016567
13	131	HS	shaft	str. oriens / alveus	HS131-23-1	link	199.4	22.4864	3	0.484235	0.594853	4.18955	0.7	0.596335	3.57549	0.110618	0.185958	2.57934	0.134503	0.0888558	0.189013	0.404275	0.096496	0.533656	0.173365	0.0939538	0.333299	0.118439	0.0282702
13	131	HS	shaft	str. oriens / alveus	HS131-25-1	link	215.7	20.9637	5	0.523011	0.624198	4.20174	0.9	0.573111	3.31474	0.101188	0.162108	3.33911	0.115488	0.0774087	0.149729	0.409521	0.0974645	0.429314	0.135898	0.122191	0.19829	0.0795919	0.0189426
13	131	HS	shaft	str. oriens / alveus	HS131-02-1	link	60	18.8641	2	2.18175	2.38668	7.21913	1.6	2.35721	6.41315	0.20493	0.0858641	7.3685	0.155429	0.114062	0.215688	1.25271	0.173527	1.00721	0.192917	0.103752	0.248721	0.190617	0.0264044
13	131	HS	shaft	str. oriens / alveus	HS131-02-2	link	70	23.9341	2	1.07666	1.22846	4.95783	1.1	1.16871	4.37096	0.1518	0.123569	4.67951	0.187741	0.125242	0.267503	0.946844	0.190979	0.543157	0.180419	0.130064	0.201769	0.11776	0.0237524
13	131	HS	shaft	str. oriens / alveus	HS131-14-1	link	104.9	30.6478	4	0.502663	0.605858	3.91259	0.7	0.488157	3.10002	0.103196	0.17033	2.1535	0.125034	0.0838679	0.198975	0.329346	0.0841758	0.522061	0.125022	0.101819	0.261075	0.0987894	0.0252491
13	131	HS	shaft	str. oriens / alveus	HS131-01-1	link	43.1	8.09224	1	2.30429	2.54361	6.88404	1.3	2.63705	6.53418	0.239324	0.0940882	5.19016	0.168163	0.134444	0.232914	0.989976	0.143807	1.35933	0.189465	0.137418	0.243773	0.257879	0.0374604
13	131	HS	shaft	str. oriens / alveus	HS131-02-2A	link	52.4	2.40933	2	2.00501	2.28167	7.58447	1.3	2.1874	6.07673	0.276664	0.121255	4.98063	0.227331	0.181489	0.289936	1.24564	0.164236	1.66021	0.0986046	0.0619955	0.172139	0.225009	0.0296671
13	131	HS	shaft	str. oriens / alveus	HS131-02-2B	link	52.4	7.40862	2	0.85941	0.941161	3.92556	1.3	0.745036	3.3888	0.0817507	0.0868616	3.91436	0.162716	0.0881431	0.269207	0.72249	0.184048	0.404934	0.0893219	0.0722572	0.0989128	0.0341519	0.00869986
13	133	HS	shaft	str. oriens / alveus	HS133-25-1R	link	285.9	13.2243	5	0.580242	0.67594	3.95342	0.7	0.636603	3.28783	0.0956978	0.141577	2.34418	0.143419	0.104026	0.192129	0.350204	0.0885824	0.831805	0.150637	0.128218	0.176646	0.137975	0.0349002
13	133	HS	shaft	str. oriens / alveus	HS133-36-1A	link	304.4	8.39616	6	0.305293	0.357783	2.52982	0.5	0.328019	2.28487	0.05249	0.146709	1.78653	0.134259	0.0980123	0.179829	0.240875	0.095214	0.833715	0.190016	0.158666	0.252947	0.190936	0.075474
13	133	HS	shaft	str. oriens / alveus	HS133-36-1B	link	304.4	10.4527	6	0.385388	0.458819	3.06125	0.7	0.448547	2.76965	0.0734309	0.160043	1.72204	0.165649	0.140054	0.198724	0.307707	0.100517	0.0956689	0.386334	0.386334	0.386334	0.0369601	0.0120735
13	132	HS	shaft	str. oriens / alveus	HS132-24-1	link	259	34.6489	4	0.266059	0.346797	2.5661	0.5	0.286623	2.17969	0.0807374	0.232809	1.35646	0.160786	0.110147	0.194635	0.217077	0.084594	0.144305	0.25944	0.154253	0.28687	0.0347452	0.0135401
18	181	HS	shaft	str. oriens / alveus	HS181-35-1	link	308	27.5444	5	0.258886	0.428687	3.93884	0.6	0.37112	2.66453	0.169801	0.396095	3.30376	0.0925609	0.064605	0.140185	0.357796	0.0908379	0.762407	0.14059	0.0995712	0.1971	0.123882	0.0314515
18	181	HS	shaft	str. oriens / alveus	HS181-x2	link	33	14.0834	2	2.00614	2.17701	6.41466	1.6	2.08934	5.82123	0.170864	0.0784856	5.1124	0.13127	0.0966805	0.161261	0.67547	0.105301	0.994077	0.142241	0.102263	0.203756	0.16396	0.0255602
18	181	HS	shaft	str. oriens / alveus	HS181-17-1A	link	113.7	18.2742	7	1.08065	1.19353	5.05922	0.8	1.17488	4.28657	0.112882	0.0945782	5.1986	0.138455	0.0942044	0.181952	0.746736	0.147599	0.547221	0.160147	0.118011	0.181671	0.0947985	0.0187378
18	181	HS	shaft	str. oriens / alveus	HS181-19-1A	link	135.9	26.6722	9	0.931186	0.985985	4.89819	0.9	0.270035	4.07145	0.0547992	0.0555781	4.3491	0.130511	0.0926162	0.161147	0.574383	0.117264	0.374923	0.224023	0.176095	0.241774	0.0892081	0.0182124
18	181	HS	shaft	str. oriens / alveus	HS181-18-1A	link	127.3	6.09054	8	1.42101	1.64155	6.89674	1.1	0.481597	5.40296	0.220544	0.134351	5.58242	0.143683	0.10071	0.190824	0.866758	0.125676	1.14932	0.115245	0.0885576	0.169373	0.176814	0.0256374

## Sheet: Explanation
Explanation of the data arrangement in this file	This is the ID of the dendrite		Raw sub-segment DATA	distance from SOMA [um]	distance from the start of the dendritic segment [um]	cross-sectional area at given distance [um2]	perimeter of the cross-section [um]	Raw full dendritic segment DATA from Blender software	Object	volume [um3]	surface area [um2]	Raw NEG synaptic DATA from Blender software	Object	surface area [um2]	Raw POS synaptic DATA from Blender software	Object	surface area [um2]
Location of the segment	str. oriens / alveus		Median	xxxx		xxxx	xxxx	Dendrite without mitochondria		xxxx	xxx
Distance from soma um	xxx		cross-section ID	distance	distance	areas	perimeters		Dendrite	xxxx	xxx		number of gephyrin negative synapses			number of gephyrin positive synapses
Length [um] of the dendritic segment	xx		.	of	of	[um2]	[um]		All mito	xxxx	xxx		Median size of NEG synapses			Median size of POS synapses
Dendritic order	x		.	the	the				mito1	xxxx			Lower quart in size for NEG synapses			Lower quart in size for POS synapses
Dendrite volume without mito./ um dendrite	xxx		.	cross-	cross-				mito2	xxxx			Upper quart in size for NEG synapses			Upper quart in size for POS synapses
Dendrite volume/ um dendrite	xxx			section	section				mito3	xxxx			All synaptic surfaces for NEG synapses			All synaptic surfaces for POS synapses
Dendrite surface area/ um dendrite	xxx			from	from				mito4	xxxx			syn008			synGABA004
Mito volume / um dendrite	xxx			soma	origin of				mito5	xxxx			syn034			synGABA003
NEG syn size /um denrite	xxx				segment				mito6	xxxx			syn037			synGABA007
NEG syn size /um2 surface	xxx								mito7	xxxx
POS syn size /um denrite	xxx								mito8	xxxx
POS syn size /um2 surface	xxx								mito9	xxxx
									mito10	xxxx
									These are data from
									Blender's built in 3D volume
									measurements
									volumes and surfaces are
									calculated for the
									whole dendritic segment
									without mitochondrial volumes
									and
									calculated for the
									whole dendritic segment
									and
									calculated for the
									sum of all mitochondria
									and
									only the volume
									calculated for
									individual mitochondria

## Sheet: HS141-13-1R
Dendrite segment ID	HS141-13-1R		Raw sub-segment DATA	distance from SOMA [um]	distance from the start of the dendritic segment [um]	cross-sectional area at given distance [um2]	perimeter of the cross-section [um]	Raw full dendritic segment DATA from Blender software	Object	volume [um3]	surface area [um2]	Raw NEG synaptic DATA from Blender software	Object	surface area [um2]	Raw POS synaptic DATA from Blender software	Object	surface area [um2]
Location of the segment	str. oriens / alveus		Median	175.876		1.69949	5.87823	Dend. minus mitochondria volume		31.5637	148.433
Distance from soma um	166		cross-section_0000	166	0	1.3006	5.14991		Dendrite	35.8921	148.433		number syn	119		number syn	20
Length [um]	20.1094		cross-section_0001	166.073	0.0734273	1.31153	5.81314		All mito	4.32835	56.4209		Median	0.114408		Median	0.155125
Dendritic order	3		cross-section_0002	166.15	0.150055	1.17057	5.57894		mito	1.28641			Lower quart	0.0716957		Lower quart	0.115002
Dendrite volume without mito./ um dendrite	1.5696		cross-section_0003	166.231	0.230837	1.09459	5.13476		mito.001	0.560203			Upper quart	0.167052		Upper quart	0.221559
Dendrite volume/ um dendrite	1.78484		cross-section_0004	166.316	0.31593	1.04966	4.7422		mito.002	0.0475221			All syn	15.9983		All syn	3.33897
Dendrite surface area/ um dendrite	7.38129		cross-section_0005	166.405	0.404649	1.05903	4.55482		mito.003	0.238915			syn111.002	0.0667656		synGABA014.002	0.274311
Mito volume / um dendrite	0.215241		cross-section_0006	166.496	0.496081	1.13144	4.39921		mito.004	0.634733			syn115.002	0.040692		synGABA015.002	0.113594
NEG syn size /um denrite	0.795563		cross-section_0007	166.589	0.589413	1.12553	4.36885		mito.005	0.291162			syn117.002	0.0968835		synGABA016.002	0.140689
NEG syn size /um2 surface	0.107781		cross-section_0008	166.684	0.683659	1.22883	4.37955		mito.006	0.0348056			syn118.002	0.116043		synGABA017.002	0.114403
POS syn size /um denrite	0.166041		cross-section_0009	166.778	0.778361	1.44993	4.76085		mito.007	0.495097			syn119.002	0.0952484		synGABA018.002	0.115202
POS syn size /um2 surface	0.0224948		cross-section_0010	166.873	0.873059	1.6028	4.92834		mito.008_cut	0.407099			syn120.002	0.161274		synGABA020.002	0.233494
			cross-section_0011	166.968	0.967674	1.61799	5.06221		mito.009_cut	0.205495			syn121.002	0.114408		synGABA021.002	0.215661
			cross-section_0012	167.062	1.06206	1.60291	5.15473		mito.010_cut	0.077335			syn122.002	0.165218		synGABA022.002	0.169402
			cross-section_0013	167.156	1.15625	1.5463	5.28036		mito.011	0.0495744			syn123.002	0.215484		synGABA023.002	0.131114
			cross-section_0014	167.25	1.25017	1.49933	5.36875						syn124.002	0.0534453		synGABA024.002	0.0314327
			cross-section_0015	167.344	1.34384	1.3929	5.14696						syn125.002	0.0654581		synGABA025.002	0.078189
			cross-section_0016	167.437	1.4373	1.31446	4.74832						syn126.002	0.145558		synGABA026.002	0.120317
			cross-section_0017	167.531	1.53064	1.34673	4.6052						syn127.002	0.0390972		synGABA027.002	0.244062
			cross-section_0018	167.624	1.62392	1.36674	4.60578						syn128.002	0.0733957		synGABA028.002	0.217581
			cross-section_0019	167.717	1.7172	1.39892	4.65972						syn129.002	0.0813781		synGABA029.002	0.245689
			cross-section_0020	167.811	1.81054	1.4145	4.70046						syn130.002	0.118277		synGABA030.002	0.0988635
			cross-section_0021	167.904	1.90376	1.40326	4.71152						syn131.002	0.0545944		synGABA031.002	0.256079
			cross-section_0022	167.997	1.99705	1.30287	4.69887						syn132.002	0.0955661		synGABA032.002	0.213353
			cross-section_0023	168.09	2.09036	1.20829	4.45046						syn133.002	0.0633118		synGABA033.002	0.184686
			cross-section_0024	168.184	2.1839	1.20151	4.40166						syn134.002	0.0687836		synGABA034.002	0.140847
			cross-section_0025	168.278	2.27757	1.27323	4.76025						syn135.002	0.125052
			cross-section_0026	168.372	2.37163	1.2886	4.99309						syn136.002	0.106426
			cross-section_0027	168.466	2.46608	1.23198	5.19851						syn137.002	0.137987
			cross-section_0028	168.561	2.56086	1.26268	5.02554						syn138.002	0.115278
			cross-section_0029	168.656	2.65601	1.32681	4.83934						syn139.002	0.0771611
			cross-section_0030	168.751	2.75149	1.36125	4.82133						syn140.002	0.117757
			cross-section_0031	168.847	2.84724	1.42809	5.04543						syn141.002	0.0616411
			cross-section_0032	168.943	2.94305	1.47535	5.14429						syn142.002	0.206347
			cross-section_0033	169.039	3.03893	1.399	5.21315						syn143.002	0.0393354
			cross-section_0034	169.135	3.1346	1.30893	4.87489						syn144.002	0.0620268
			cross-section_0035	169.23	3.23014	1.221	4.67166						syn147.002	0.136528
			cross-section_0036	169.326	3.32552	1.19193	4.65112						syn145.002	0.0894871
			cross-section_0037	169.421	3.42069	1.2396	4.73566						syn146.002	0.164745
			cross-section_0038	169.516	3.51564	1.29145	4.85193						syn148.002	0.072117
			cross-section_0039	169.61	3.61012	1.34788	4.83933						syn149.002	0.138668
			cross-section_0040	169.704	3.70405	1.35869	5.11905						syn150.002	0.144783
			cross-section_0041	169.797	3.79733	1.26388	4.98488						syn151.002	0.161169
			cross-section_0042	169.89	3.8901	1.21801	4.90845						syn152.002	0.17836
			cross-section_0043	169.983	3.98271	1.25475	5.16888						syn153.002	0.09206
			cross-section_0044	170.075	4.07547	1.26674	5.43551						syn154.002	0.0516118
			cross-section_0045	170.169	4.16864	1.29156	5.32945						syn155.002	0.105874
			cross-section_0046	170.262	4.26226	1.34275	4.87483						syn156.002	0.166532
			cross-section_0047	170.356	4.35627	1.32223	5.04596						syn157.002	0.253735
			cross-section_0048	170.45	4.45049	1.22475	4.94408						syn158.002	0.0735355
			cross-section_0049	170.545	4.5448	1.26211	5.06406						syn159.002	0.0688748
			cross-section_0050	170.639	4.639	1.24626	4.9526						syn160.002	0.25429
			cross-section_0051	170.733	4.73306	1.22399	4.84441						syn161.002	0.0954238
			cross-section_0052	170.827	4.82675	1.22988	4.99467						syn162.002	0.220629
			cross-section_0053	170.92	4.9198	1.24611	5.20401						syn163.002	0.110458
			cross-section_0054	171.012	5.01204	1.32184	5.66433						syn164.002	0.0355719
			cross-section_0055	171.103	5.10349	1.33321	5.64925						syn165.002	0.104875
			cross-section_0056	171.194	5.19432	1.39919	5.71828						syn166.002	0.295942
			cross-section_0057	171.285	5.28497	1.43507	5.82884						syn167.002	0.243231
			cross-section_0058	171.376	5.37587	1.32583	5.62465						syn168.002	0.0262838
			cross-section_0059	171.467	5.46744	1.28027	5.51365						syn169.002	0.0481394
			cross-section_0060	171.56	5.55972	1.27119	5.54194						syn170.002	0.204669
			cross-section_0061	171.653	5.65265	1.30988	5.74198						syn171.002	0.14122
			cross-section_0062	171.746	5.74611	1.41339	6.09546						syn172.002	0.222182
			cross-section_0063	171.84	5.84005	1.63532	5.8349						syn173.002	0.129582
			cross-section_0064	171.934	5.93416	1.88726	6.07692						syn174.002	0.0455898
			cross-section_0065	172.028	6.02833	2.06632	5.9893						syn175.002	0.0949165
			cross-section_0066	172.122	6.12243	2.15827	6.07216						syn176.002	0.0687014
			cross-section_0067	172.216	6.21644	2.13185	6.27588						syn177.002	0.107038
			cross-section_0068	172.31	6.31037	2.15548	6.04344						syn178.002	0.0555792
			cross-section_0069	172.404	6.40445	2.18362	6.72866						syn179.002	0.218711
			cross-section_0070	172.499	6.49865	2.17279	7.25238						syn180.002	0.104201
			cross-section_0071	172.593	6.59312	2.04237	6.28078						syn181.002	0.0457619
			cross-section_0072	172.688	6.68793	1.95688	5.99346						syn182.002	0.226914
			cross-section_0073	172.783	6.78311	1.89017	5.84607						syn183.002	0.105509
			cross-section_0074	172.879	6.87871	1.85635	5.46088						syn184.002	0.163105
			cross-section_0075	172.975	6.97452	1.80058	5.41232						syn185.002	0.0904449
			cross-section_0076	173.07	7.07043	1.77455	5.54227						syn186.002	0.0712743
			cross-section_0077	173.166	7.16624	1.73524	5.53047						syn187.002	0.214366
			cross-section_0078	173.262	7.26181	1.75035	5.8733						syn188.002	0.26218
			cross-section_0079	173.357	7.35688	1.77462	5.513						syn189.002	0.103543
			cross-section_0080	173.452	7.45162	1.77963	5.38008						syn190.002	0.210368
			cross-section_0081	173.546	7.54599	1.75803	5.39985						syn191.002	0.800064
			cross-section_0082	173.64	7.64022	1.69019	5.28783						syn192.002	0.166314
			cross-section_0083	173.734	7.73448	1.6059	5.14155						syn193.002	0.0882425
			cross-section_0084	173.829	7.8289	1.58002	5.272						syn194.002	0.10297
			cross-section_0085	173.923	7.9234	1.52718	5.32302						syn195.002	0.0756006
			cross-section_0086	174.018	8.01777	1.5704	6.53633						syn196.002	0.248047
			cross-section_0087	174.112	8.11179	1.56246	6.18693						syn197.002	0.12751
			cross-section_0088	174.205	8.20512	1.62267	5.3912						syn198.002	0.122856
			cross-section_0089	174.298	8.29781	1.5319	5.24131						syn199.002	0.140963
			cross-section_0090	174.39	8.38989	1.64207	5.48669						syn200.002	0.167573
			cross-section_0091	174.482	8.48174	1.72843	5.65495						syn201.002	0.183516
			cross-section_0092	174.573	8.57349	1.76069	5.88881						syn202.002	0.0887024
			cross-section_0093	174.665	8.66535	1.71111	6.08452						syn203.002	0.201133
			cross-section_0094	174.757	8.75734	1.65127	6.37237						syn204.002	0.174654
			cross-section_0095	174.849	8.84916	1.60298	6.38887						syn205.002	0.0618198
			cross-section_0096	174.941	8.94067	1.56042	6.35384						syn206.002	0.417035
			cross-section_0097	175.032	9.03171	1.64691	6.84653						syn207.002	0.2352
			cross-section_0098	175.122	9.12213	1.75656	7.76339						syn208.002	0.263125
			cross-section_0099	175.212	9.21197	1.80783	5.76338						syn209.002	0.164899
			cross-section_0100	175.301	9.30132	1.82	5.62856						syn210.002	0.0747018
			cross-section_0101	175.39	9.39021	1.83141	5.67754						syn211.002	0.0888704
			cross-section_0102	175.479	9.47863	2.07435	7.17709						syn212.002	0.270791
			cross-section_0103	175.567	9.56658	2.04986	6.63158						syn213.002	0.170536
			cross-section_0104	175.654	9.65423	2.14215	6.85019						syn214.002	0.202644
			cross-section_0105	175.742	9.74211	2.37564	6.90412						syn215.002	0.0225349
			cross-section_0106	175.831	9.83068	2.4215	7.03346						syn216.002	0.279898
			cross-section_0107	175.92	9.92045	2.33652	7.14039						syn217.002	0.165749
			cross-section_0108	176.012	10.0115	2.24138	7.08134						syn219.002	0.0642241
			cross-section_0109	176.104	10.1038	2.2031	7.99498						syn220.002	0.0418165
			cross-section_0110	176.197	10.1971	2.21892	7.85693						syn221.002	0.137741
			cross-section_0111	176.291	10.2911	2.18454	8.01276						syn222.002	0.128388
			cross-section_0112	176.386	10.3857	2.03987	6.82126						syn223.002	0.224202
			cross-section_0113	176.481	10.4808	1.95495	6.51888						syn224.002	0.23113
			cross-section_0114	176.576	10.5763	1.8919	6.33699						syn225.002	0.0810066
			cross-section_0115	176.672	10.6719	1.80151	6.05146						syn226.002	0.160002
			cross-section_0116	176.767	10.7675	1.78775	5.92814						syn227.002	0.0552918
			cross-section_0117	176.863	10.8628	1.7622	5.64984						syn230.002	0.0686091
			cross-section_0118	176.958	10.9578	1.66972	5.5876						syn232.002	0.124765
			cross-section_0119	177.052	11.0524	1.78169	7.566						syn233.002	0.161522
			cross-section_0120	177.147	11.1467	1.79226	7.00229						syn234.002	0.0468498
			cross-section_0121	177.241	11.2411	1.77877	6.29513						syn235.002	0.0523713
			cross-section_0122	177.336	11.3358	1.74346	5.82039						syn236.002	0.0866223
			cross-section_0123	177.431	11.4307	1.70581	5.68257						syn238.002	0.0290945
			cross-section_0124	177.526	11.526	1.61787	5.58001
			cross-section_0125	177.621	11.6215	1.65397	5.60131
			cross-section_0126	177.717	11.7171	1.7515	5.40464
			cross-section_0127	177.813	11.8128	1.72825	5.47342
			cross-section_0128	177.908	11.9084	1.68602	5.40335
			cross-section_0129	178.004	12.0041	1.64943	5.49024
			cross-section_0130	178.1	12.0996	1.67754	5.84883
			cross-section_0131	178.195	12.1951	1.6586	5.88218
			cross-section_0132	178.29	12.2903	1.66142	6.04575
			cross-section_0133	178.385	12.3852	1.6469	5.54582
			cross-section_0134	178.48	12.4797	1.69196	5.319
			cross-section_0135	178.574	12.5738	1.77459	5.51829
			cross-section_0136	178.668	12.6676	1.85266	5.66771
			cross-section_0137	178.761	12.7613	1.80845	5.91201
			cross-section_0138	178.855	12.855	1.6322	6.2452
			cross-section_0139	178.949	12.949	1.4613	7.20796
			cross-section_0140	179.043	13.0432	1.39619	5.71871
			cross-section_0141	179.138	13.1376	1.35286	5.31741
			cross-section_0142	179.232	13.232	1.29893	5.20468
			cross-section_0143	179.326	13.3262	1.3237	6.23749
			cross-section_0144	179.42	13.4198	1.34905	5.58815
			cross-section_0145	179.513	13.5129	1.4425	4.95465
			cross-section_0146	179.606	13.6055	1.55286	5.01785
			cross-section_0147	179.698	13.6979	1.77778	5.46252
			cross-section_0148	179.79	13.7902	2.17654	5.7972
			cross-section_0149	179.883	13.8829	2.20701	6.09771
			cross-section_0150	179.976	13.9761	2.17688	6.23505
			cross-section_0151	180.07	14.0697	2.19507	6.36221
			cross-section_0152	180.164	14.1636	2.24307	6.57928
			cross-section_0153	180.258	14.2575	2.23728	6.70676
			cross-section_0154	180.351	14.3513	2.13326	6.71145
			cross-section_0155	180.445	14.4449	2.03993	6.59089
			cross-section_0156	180.538	14.5384	2.09174	6.79353
			cross-section_0158	180.725	14.7249	2.19104	8.07621
			cross-section_0159	180.818	14.8178	2.19606	7.52067
			cross-section_0160	180.91	14.9104	2.2003	6.99226
			cross-section_0161	181.003	15.0029	2.25579	7.01313
			cross-section_0162	181.096	15.0956	2.32365	7.43157
			cross-section_0163	181.189	15.1886	2.43962	7.59951
			cross-section_0164	181.282	15.2817	2.43321	7.60007
			cross-section_0165	181.375	15.375	2.32369	7.57944
			cross-section_0166	181.468	15.4683	2.27452	7.0379
			cross-section_0167	181.562	15.5617	2.26887	6.72841
			cross-section_0168	181.655	15.6553	2.39712	6.81807
			cross-section_0169	181.749	15.7495	2.52398	7.04033
			cross-section_0170	181.844	15.8441	2.63377	7.48309
			cross-section_0171	181.939	15.9391	2.68534	7.64088
			cross-section_0172	182.034	16.0343	2.7604	9.76034
			cross-section_0173	182.129	16.1295	2.73234	8.65795
			cross-section_0174	182.225	16.2246	2.59481	7.68759
			cross-section_0175	182.32	16.3196	2.67675	7.94678
			cross-section_0176	182.415	16.4145	2.80757	7.74941
			cross-section_0178	182.605	16.6046	2.6307	7.13757
			cross-section_0179	182.7	16.6999	2.58491	7.26641
			cross-section_0180	182.795	16.7953	2.6207	7.30904
			cross-section_0181	182.891	16.8909	2.64749	7.22225
			cross-section_0182	182.987	16.9867	2.55869	7.25841
			cross-section_0183	183.083	17.0825	2.39395	6.33494
			cross-section_0184	183.178	17.1785	2.3716	6.34854
			cross-section_0185	183.275	17.2746	2.40762	6.28077
			cross-section_0186	183.371	17.3707	2.40994	6.78229
			cross-section_0187	183.467	17.467	2.19399	7.06156
			cross-section_0188	183.563	17.5633	1.96545	5.96146
			cross-section_0189	183.66	17.6597	1.80375	5.98998
			cross-section_0190	183.756	17.7562	1.65965	5.87428
			cross-section_0191	183.853	17.8526	1.60827	5.94495
			cross-section_0192	183.949	17.9489	1.66187	6.28271
			cross-section_0193	184.045	18.0453	1.69318	6.00809
			cross-section_0194	184.141	18.1414	1.67939	5.97212
			cross-section_0195	184.237	18.2374	1.84555	6.05395
			cross-section_0196	184.333	18.3332	1.9941	6.04607
			cross-section_0197	184.429	18.4289	2.06527	6.14638
			cross-section_0198	184.524	18.5244	2.06826	6.1306
			cross-section_0199	184.62	18.6197	2.04545	6.44792
			cross-section_0200	184.715	18.715	2.02921	6.80109
			cross-section_0201	184.81	18.8101	1.83663	7.01687
			cross-section_0202	184.905	18.9052	1.7322	7.70174
			cross-section_0203	185	19	1.75665	6.96901
			cross-section_0204	185.094	19.0943	1.85311	7.45328
			cross-section_0205	185.188	19.1879	1.88513	7.19702
			cross-section_0206	185.281	19.2806	1.90467	6.85994
			cross-section_0207	185.373	19.3725	1.89631	6.43855
			cross-section_0208	185.464	19.4641	1.62866	6.76005
			cross-section_0209	185.556	19.5557	1.48358	6.09364
			cross-section_0210	185.648	19.6477	1.56981	6.14836
			cross-section_0211	185.74	19.7401	1.62385	6.23165
			cross-section_0212	185.833	19.8328	1.56692	6.2877
			cross-section_0213	185.925	19.9254	1.50896	6.00868
			cross-section_0214	186.018	20.0177	1.78448	6.56314
			cross-section_0215	186.109	20.1094	1.86008	6.27803

## Sheet: HS141-14-1A
Dendrite segment ID	HS141-14-1A		Raw sub-segment DATA	distance from SOMA [um]	distance from the start of the dendritic segment [um]	cross-sectional area at given distance [um2]	perimeter of the cross-section [um]	Raw full dendritic segment DATA from Blender software	Object	volume [um3]	surface area [um2]	Raw NEG synaptic DATA from Blender software	Object	surface area [um2]	Raw POS synaptic DATA from Blender software	Object	surface area [um2]
Location of the segment	str. oriens / alveus		Median	189.288		0.761583	3.61305	Dend. minus mitochondria volume		3.17923	20.9598
Distance from soma um	187		cross-section_0000	187	0	0.46326	3.02766		Dendrite	3.56884	20.9598		number syn	16		number syn	2
Length [um]	4.59569		cross-section_0001	187.055	0.0549652	0.474243	3.0973		All mito	0.389608	6.1273		Median	0.210883		Median	0.18745
Dendritic order	4		cross-section_0002	187.113	0.113097	0.480575	3.05212		mito1	0.09158			Lower quart	0.15112		Lower quart	0.124263
Dendrite volume without mito./ um dendrite	0.691785		cross-section_0003	187.173	0.173374	0.498993	3.0574		mito2_cut	0.229169			Upper quart	0.277169		Upper quart	0.250636
Dendrite volume/ um dendrite	0.776562		cross-section_0004	187.235	0.234983	0.545797	3.43033		mito3	0.020373			All syn	3.73106		All syn	0.374899
Dendrite surface area/ um dendrite	4.56075		cross-section_0005	187.297	0.297434	0.572664	3.32757		mito4	0.022041			syn001.002	0.134842		syn001.002GABA	0.0610767
Mito volume / um dendrite	0.0847768		cross-section_0006	187.36	0.360343	0.599052	3.36685		mito5	0.026445			syn002.002	0.276615		synGABA002.002	0.313823
NEG syn size /um denrite	0.811862		cross-section_0007	187.423	0.423403	0.602673	3.25747						syn003.002	0.325283
NEG syn size /um2 surface	0.17801		cross-section_0008	187.486	0.486497	0.656392	3.23918						syn005.002	0.128795
POS syn size /um denrite	0.0815763		cross-section_0009	187.549	0.549492	0.673215	3.30644						syn006.002	0.257706
POS syn size /um2 surface	0.0178866		cross-section_0010	187.612	0.612399	0.689048	3.26924						syn007.002	0.403471
			cross-section_0011	187.675	0.675204	0.730495	3.35819						syn008.002	0.190814
			cross-section_0012	187.738	0.737821	0.779592	3.4687						syn009.002	0.255633
			cross-section_0013	187.8	0.80027	0.820616	3.4947						syn010.002	0.1022
			cross-section_0014	187.863	0.862512	0.866833	3.57514						syn011.002	0.278829
			cross-section_0015	187.925	0.924594	0.901789	3.72318						syn012.002	0.499874
			cross-section_0016	187.987	0.986636	0.90258	3.87782						syn013.002	0.181652
			cross-section_0017	188.049	1.04876	0.875465	3.79976						syn014.002	0.117038
			cross-section_0018	188.111	1.11111	0.815888	3.61305						syn015.002	0.156545
			cross-section_0019	188.174	1.17373	0.853989	3.53452						syn016.002	0.213748
			cross-section_0020	188.237	1.23659	0.903931	3.68682						syn018.002	0.208017
			cross-section_0021	188.3	1.29964	0.915088	3.83478
			cross-section_0022	188.363	1.36276	0.915973	3.90167
			cross-section_0023	188.426	1.42589	0.905938	3.68229
			cross-section_0024	188.489	1.48897	0.897332	3.55027
			cross-section_0025	188.552	1.55195	0.832387	3.57699
			cross-section_0026	188.615	1.61473	0.766729	3.46173
			cross-section_0027	188.677	1.67711	0.711211	3.33131
			cross-section_0028	188.739	1.73895	0.644788	3.28955
			cross-section_0029	188.8	1.80013	0.577278	3.23708
			cross-section_0030	188.861	1.86072	0.547141	3.11504
			cross-section_0031	188.921	1.92097	0.48397	3.04292
			cross-section_0032	188.981	1.9812	0.447545	2.82801
			cross-section_0033	189.042	2.04175	0.460197	2.91156
			cross-section_0034	189.103	2.10274	0.456264	2.96145
			cross-section_0035	189.164	2.16418	0.494581	3.01752
			cross-section_0036	189.226	2.22594	0.471398	3.07811
			cross-section_0037	189.288	2.28779	0.552505	3.17052
			cross-section_0038	189.35	2.34956	0.561201	3.18905
			cross-section_0039	189.411	2.41121	0.556039	3.22862
			cross-section_0040	189.473	2.47277	0.56851	3.25605
			cross-section_0041	189.534	2.53437	0.597303	3.54182
			cross-section_0042	189.596	2.59606	0.593997	3.63295
			cross-section_0043	189.658	2.65797	0.64891	3.61783
			cross-section_0044	189.72	2.72009	0.746454	3.59897
			cross-section_0045	189.782	2.78245	0.868142	3.70551
			cross-section_0046	189.845	2.84499	0.960587	3.83185
			cross-section_0047	189.908	2.9077	0.959926	3.90639
			cross-section_0048	189.97	2.97047	0.954692	4.11138
			cross-section_0049	190.033	3.03327	0.930611	4.32401
			cross-section_0050	190.096	3.09595	0.918241	4.39389
			cross-section_0051	190.158	3.15842	0.909276	4.37056
			cross-section_0052	190.221	3.22051	0.889607	4.62564
			cross-section_0053	190.282	3.28216	0.953928	5.10526
			cross-section_0054	190.343	3.34342	1.03117	4.61539
			cross-section_0055	190.404	3.40448	1.06624	4.18979
			cross-section_0056	190.466	3.46556	1.05777	4.16634
			cross-section_0057	190.527	3.52682	0.989996	3.9953
			cross-section_0058	190.588	3.58836	0.909724	3.77756
			cross-section_0059	190.65	3.65016	0.849053	3.65785
			cross-section_0060	190.712	3.71222	0.819756	3.55615
			cross-section_0062	190.837	3.83691	0.762393	3.57352
			cross-section_0063	190.899	3.89934	0.743593	3.66925
			cross-section_0064	190.962	3.96156	0.705038	4.11738
			cross-section_0065	191.023	4.02322	0.712384	4.15268
			cross-section_0066	191.084	4.08395	0.586325	3.7824
			cross-section_0067	191.143	4.14341	0.618645	3.91822
			cross-section_0068	191.202	4.20151	0.659493	3.82809
			cross-section_0069	191.259	4.25851	0.715913	3.83014
			cross-section_0070	191.315	4.31491	0.761583	3.90933
			cross-section_0071	191.371	4.37125	0.774999	3.90085
			cross-section_0072	191.428	4.42771	0.766008	3.90517
			cross-section_0073	191.484	4.48408	0.783076	3.99456
			cross-section_0074	191.54	4.54011	0.829165	4.30033
			cross-section_0075	191.596	4.59569	0.761763	4.15026

## Sheet: HS141-14-1B
Dendrite segment ID	HS141-14-1B		Raw sub-segment DATA	distance from SOMA [um]	distance from the start of the dendritic segment [um]	cross-sectional area at given distance [um2]	perimeter of the cross-section [um]	Raw full dendritic segment DATA from Blender software	Object	volume [um3]	surface area [um2]	Raw NEG synaptic DATA from Blender software	Object	surface area [um2]	Raw POS synaptic DATA from Blender software	Object	surface area [um2]
Location of the segment	str. oriens / alveus		Median	192.485		0.890703	4.15063	Dend. minus mitochondria volume		8.95323	57.2663
Distance from soma um	187		cross-section_0004	187.241	0.240638	0.773738	3.93504		Dendrite	10.3201	57.2663		number syn	59		number syn	9
Length [um]	11.0933		cross-section_0005	187.305	0.305386	0.701337	3.45189		All mito	1.36692	17.3779		Median	0.0964506		Median	0.173835
Dendritic order	4		cross-section_0006	187.371	0.371472	0.728883	3.93251		mito2	0.649369			Lower quart	0.0694511		Lower quart	0.100306
Dendrite volume without mito./ um dendrite	0.807085		cross-section_0007	187.439	0.438625	0.740147	3.75168		mito3_cut	0.332608			Upper quart	0.123256		Upper quart	0.192054
Dendrite volume/ um dendrite	0.930305		cross-section_0008	187.506	0.506483	0.750891	3.72287		mito4_cut	0.384939			All syn	6.0375		All syn	1.36746
Dendrite surface area/ um dendrite	5.16224		cross-section_0009	187.575	0.57482	0.806078	3.80439						syn037.002	0.0515818		synGABA005.002	0.0935527
Mito volume / um dendrite	0.12322		cross-section_0010	187.643	0.643366	0.843216	3.76913						syn045.002	0.0937966		synGABA006.002	0.174334
NEG syn size /um denrite	0.544248		cross-section_0011	187.712	0.712156	0.845902	3.78934						syn050.002	0.105531		synGABA007.002	0.0815831
NEG syn size /um2 surface	0.105428		cross-section_0012	187.781	0.78111	0.803914	4.01855						syn051.002	0.0435958		synGABA008.002	0.196627
POS syn size /um denrite	0.123269		cross-section_0013	187.85	0.850351	0.805566	3.98457						syn052.002	0.122559		synGABA009.002	0.100306
POS syn size /um2 surface	0.0238789		cross-section_0014	187.92	0.919709	0.853736	4.23081						syn053.002	0.10354		synGABA010.002	0.173835
			cross-section_0015	187.989	0.989169	0.897915	4.21888						syn054.002	0.133398		synGABA011.002	0.192054
			cross-section_0016	188.059	1.05861	0.921782	3.91905						syn055.002	0.0877592		synGABA012.002	0.242789
			cross-section_0017	188.128	1.128	0.947331	4.06104						syn056.002	0.122871		synGABA036DAB.002	0.112378
			cross-section_0018	188.197	1.19739	0.927518	4.21472						syn057.002	0.0557244
			cross-section_0019	188.267	1.26691	0.902395	4.07585						syn058.002	0.0431908
			cross-section_0020	188.337	1.33654	0.871505	3.85619						syn059.002	0.0404186
			cross-section_0021	188.406	1.40623	0.836136	3.75434						syn061.002	0.110392
			cross-section_0022	188.476	1.47589	0.818012	3.76828						syn062.002	0.116599
			cross-section_0023	188.545	1.54544	0.811521	3.85362						syn063.002	0.0774528
			cross-section_0024	188.615	1.61481	0.824465	3.90407						syn064.002	0.198079
			cross-section_0025	188.684	1.68392	0.884767	3.89682						syn065.002	0.116088
			cross-section_0026	188.753	1.75279	0.938679	4.10755						syn066.002	0.0665796
			cross-section_0027	188.821	1.82131	0.949472	5.11889						syn067.002	0.153622
			cross-section_0028	188.889	1.88942	0.923947	5.58503						syn068.002	0.0846522
			cross-section_0029	188.957	1.95713	0.909341	5.95527						syn069.002	0.115747
			cross-section_0030	189.025	2.02452	0.780269	4.23376						syn070.002	0.0740673
			cross-section_0031	189.092	2.09174	0.760459	4.35397						syn071.002	0.0680228
			cross-section_0032	189.159	2.15913	0.747441	4.32038						syn072.002	0.191198
			cross-section_0033	189.227	2.22681	0.755761	4.36908						syn073.002	0.081787
			cross-section_0034	189.295	2.29493	0.743799	3.94913						syn074.002	0.0627429
			cross-section_0035	189.364	2.36361	0.740711	3.85653						syn075.002	0.122322
			cross-section_0036	189.433	2.4328	0.717335	4.05843						syn076.002	0.0143872
			cross-section_0037	189.502	2.50223	0.666947	4.05406						syn077.002	0.0915827
			cross-section_0038	189.572	2.57177	0.650146	3.72572						syn078.002	0.0979438
			cross-section_0039	189.641	2.6412	0.652412	3.81993						syn079.002	0.0922459
			cross-section_0040	189.71	2.7102	0.669849	3.73933						syn080.002	0.0747745
			cross-section_0041	189.779	2.77865	0.704714	3.76596						syn081.002	0.23968
			cross-section_0042	189.847	2.84663	0.734951	3.95984						syn082.002	0.115072
			cross-section_0043	189.914	2.91426	0.768407	4.02371						syn083.002	0.116073
			cross-section_0044	189.982	2.98178	0.78762	4.07109						syn084.002	0.144457
			cross-section_0045	190.049	3.04943	0.753898	4.19394						syn085.002	0.114711
			cross-section_0046	190.117	3.11719	0.734472	4.31757						syn086.002	0.0724975
			cross-section_0047	190.185	3.18511	0.737049	4.45822						syn087.002	0.0641485
			cross-section_0048	190.253	3.25315	0.740046	4.40811						syn088.002	0.175318
			cross-section_0049	190.321	3.32139	0.739087	4.19255						syn089.002	0.0593259
			cross-section_0050	190.39	3.38982	0.746999	4.11942						syn090.002	0.136272
			cross-section_0051	190.458	3.45836	0.774506	4.08307						syn091.002	0.0964506
			cross-section_0052	190.527	3.52698	0.806875	3.99799						syn092.002	0.160438
			cross-section_0053	190.595	3.59535	0.975596	4.55967						syn093.002	0.12364
			cross-section_0054	190.663	3.66329	0.961738	4.27234						syn094.002	0.160617
			cross-section_0055	190.731	3.73059	0.935557	4.299						syn095.002	0.0977698
			cross-section_0056	190.797	3.7974	0.896754	4.09965						syn096.002	0.125174
			cross-section_0057	190.864	3.86404	0.865662	3.93347						syn097.002	0.0475538
			cross-section_0058	190.931	3.93095	0.846904	3.95396						syn098.002	0.238983
			cross-section_0059	190.998	3.9984	0.822815	4.01561						syn099.002	0.141477
			cross-section_0060	191.066	4.06647	0.779175	4.10175						syn244.002	0.149966
			cross-section_0061	191.135	4.13507	0.752183	3.99513						syn248.002	0.0569631
			cross-section_0062	191.204	4.20387	0.76277	3.82258						syn249.002	0.0708795
			cross-section_0063	191.273	4.27282	0.810319	3.74388						syn250.002	0.0873286
			cross-section_0064	191.342	4.34192	0.851706	4.0529						syn251.002	0.0960477
			cross-section_0065	191.411	4.41107	0.856376	4.06703						syn252.002	0.0747317
			cross-section_0066	191.48	4.4804	0.790709	3.68581						syn253.002	0.036749
			cross-section_0067	191.55	4.54976	0.738921	3.55931						syn60.002	0.0209241
			cross-section_0068	191.619	4.61915	0.708861	3.4081
			cross-section_0069	191.689	4.68864	0.681447	3.35565
			cross-section_0070	191.758	4.75812	0.664925	3.34018
			cross-section_0071	191.828	4.82761	0.677864	3.57864
			cross-section_0072	191.897	4.89708	0.704167	3.39094
			cross-section_0073	191.966	4.9664	0.70915	3.45195
			cross-section_0074	192.035	5.0355	0.6965	3.56507
			cross-section_0075	192.104	5.10449	0.66524	3.57105
			cross-section_0076	192.173	5.17334	0.619524	3.32035
			cross-section_0077	192.242	5.24224	0.586551	3.26593
			cross-section_0078	192.311	5.31134	0.555871	3.24318
			cross-section_0079	192.381	5.38053	0.51755	3.21969
			cross-section_0080	192.45	5.45	0.496658	3.31683
			cross-section_0081	192.52	5.51961	0.49967	3.53502
			cross-section_0082	192.589	5.58949	0.540268	3.97374
			cross-section_0083	192.66	5.65956	0.607761	3.96307
			cross-section_0084	192.73	5.72983	0.695736	4.06597
			cross-section_0085	192.8	5.80016	0.778588	4.1219
			cross-section_0086	192.871	5.87054	0.849392	4.25182
			cross-section_0087	192.941	5.94084	0.911354	4.52176
			cross-section_0088	193.011	6.01096	0.967388	4.6248
			cross-section_0089	193.081	6.08087	1.00897	4.73393
			cross-section_0090	193.15	6.15041	1.04185	4.49705
			cross-section_0091	193.219	6.21946	1.07804	4.61638
			cross-section_0092	193.288	6.28809	1.10658	4.72464
			cross-section_0093	193.356	6.3563	1.13523	4.92202
			cross-section_0094	193.424	6.42441	1.17969	5.02122
			cross-section_0095	193.493	6.49273	1.20391	5.0699
			cross-section_0096	193.561	6.56145	1.24491	5.24796
			cross-section_0097	193.631	6.63071	1.19473	5.48957
			cross-section_0098	193.7	6.7003	1.1242	5.54895
			cross-section_0099	193.77	6.77023	1.07342	5.50893
			cross-section_0101	193.91	6.91031	0.990785	4.91939
			cross-section_0102	193.98	6.98035	0.948036	4.69483
			cross-section_0103	194.05	7.05035	0.92337	4.52166
			cross-section_0105	194.19	7.19045	0.900294	4.2356
			cross-section_0106	194.261	7.26056	0.896639	4.16064
			cross-section_0107	194.331	7.33054	0.883431	4.0854
			cross-section_0108	194.4	7.40048	0.867267	4.0933
			cross-section_0109	194.47	7.47028	0.854148	4.01718
			cross-section_0110	194.54	7.53995	0.852619	3.9241
			cross-section_0111	194.61	7.60953	0.865575	3.89003
			cross-section_0112	194.679	7.67914	0.910142	4.02021
			cross-section_0113	194.749	7.74876	0.964269	4.31866
			cross-section_0114	194.818	7.81838	1.0337	4.46934
			cross-section_0115	194.888	7.88797	1.12006	5.11754
			cross-section_0116	194.958	7.95753	1.14331	5.43332
			cross-section_0117	195.027	8.02699	1.10449	5.35723
			cross-section_0118	195.096	8.09625	1.06767	4.67012
			cross-section_0119	195.165	8.16542	1.03493	4.45027
			cross-section_0120	195.235	8.2345	1.02804	4.30549
			cross-section_0121	195.304	8.30355	1.0161	4.37687
			cross-section_0122	195.372	8.37249	1.01267	4.30204
			cross-section_0123	195.441	8.44132	1.01032	4.3476
			cross-section_0124	195.51	8.51004	1.01202	4.3363
			cross-section_0125	195.579	8.57863	1.04346	4.46776
			cross-section_0126	195.647	8.64734	1.06202	4.76193
			cross-section_0127	195.716	8.71621	1.07036	5.07558
			cross-section_0128	195.785	8.7855	1.09319	4.97877
			cross-section_0129	195.855	8.85516	1.10883	4.9801
			cross-section_0130	195.925	8.9252	1.14552	5.07623
			cross-section_0131	195.995	8.99542	1.21227	4.96054
			cross-section_0132	196.066	9.06581	1.2765	4.92538
			cross-section_0133	196.136	9.13629	1.3146	4.95733
			cross-section_0134	196.207	9.20672	1.31629	4.87281
			cross-section_0135	196.277	9.27717	1.28868	4.70579
			cross-section_0136	196.348	9.34761	1.24826	4.71576
			cross-section_0137	196.418	9.418	1.21763	4.6404
			cross-section_0138	196.488	9.48837	1.17144	4.619
			cross-section_0139	196.559	9.55864	1.10345	4.68599
			cross-section_0140	196.629	9.62875	1.12753	4.9072
			cross-section_0141	196.699	9.69863	1.17867	4.84202
			cross-section_0142	196.768	9.76838	1.18894	4.82709
			cross-section_0143	196.838	9.83806	1.16073	4.71004
			cross-section_0144	196.908	9.90783	1.14612	4.50018
			cross-section_0145	196.978	9.97771	1.15317	4.37312
			cross-section_0146	197.048	10.0478	1.1351	4.26787
			cross-section_0147	197.118	10.118	1.10418	4.1182
			cross-section_0148	197.188	10.1882	1.04209	3.85676
			cross-section_0149	197.259	10.2586	0.983814	3.69726
			cross-section_0150	197.329	10.3289	1.00904	4.03651
			cross-section_0151	197.399	10.3993	1.02723	4.14062
			cross-section_0153	197.54	10.5399	1.09903	4.65789
			cross-section_0154	197.61	10.6099	1.06365	4.74994
			cross-section_0155	197.68	10.6797	1.03896	5.00475
			cross-section_0156	197.749	10.7492	0.997503	5.20752
			cross-section_0157	197.818	10.8185	0.934161	4.50254
			cross-section_0158	197.887	10.8874	0.89967	4.4956
			cross-section_0159	197.956	10.9563	0.862421	3.98807
			cross-section_0161	198.093	11.0933	0.838933	3.99944

## Sheet: HS141-44-1A
Dendrite segment ID	HS141-44-1A		Raw sub-segment DATA	distance from SOMA [um]	distance from the start of the dendritic segment [um]	cross-sectional area at given distance [um2]	perimeter of the cross-section [um]	Raw full dendritic segment DATA from Blender software	Object	volume [um3]	surface area [um2]	Raw NEG synaptic DATA from Blender software	Object	surface area [um2]	Raw POS synaptic DATA from Blender software	Object	surface area [um2]
Location of the segment	str. oriens / alveus		Median	410.192		1.75955	5.85748	Dend. minus mitochondria volume		13.5508	62.6441
Distance from soma um	406		cross-section_0000	406	0	1.8125	6.19071		Dendrite	15.4355	62.6441		number syn	0		number syn	0
Length [um]	8.35767		cross-section_0001	406.085	0.0848659	1.75456	6.20566		All mito	1.88471	23.146		Median	#NUM!		Median	#NUM!
Dendritic order	4		cross-section_0002	406.172	0.172241	1.68958	5.93436		mito1	0.239579			Lower quart	#NUM!		Lower quart	#NUM!
Dendrite volume without mito./ um dendrite	1.62136		cross-section_0003	406.262	0.261986	1.61625	5.73204		mito2	0.089769			Upper quart	#NUM!		Upper quart	#NUM!
Dendrite volume/ um dendrite	1.84687		cross-section_0004	406.354	0.353569	1.63339	5.70219		mito3_cut	0.887736			All syn	0		All syn	0
Dendrite surface area/ um dendrite	7.4954		cross-section_0005	406.446	0.446489	1.67997	5.77963		mito4_cut	0.667629
Mito volume / um dendrite	0.225507		cross-section_0006	406.54	0.540079	1.64977	5.62895
NEG syn size /um denrite	0		cross-section_0007	406.634	0.6341	1.57257	5.31916
NEG syn size /um2 surface	0		cross-section_0008	406.728	0.728158	1.4732	5.06893
POS syn size /um denrite	0		cross-section_0009	406.822	0.822099	1.42668	4.95316
POS syn size /um2 surface	0		cross-section_0010	406.916	0.915793	1.49269	5.01117
			cross-section_0011	407.009	1.00923	1.51932	5.11054
			cross-section_0012	407.103	1.10251	1.60426	5.32943
			cross-section_0013	407.196	1.19571	1.80291	5.60152
			cross-section_0014	407.289	1.28889	1.83052	5.91567
			cross-section_0015	407.382	1.38217	1.80086	6.21871
			cross-section_0016	407.476	1.47564	1.75955	6.39153
			cross-section_0017	407.569	1.56935	1.66127	5.85597
			cross-section_0018	407.663	1.66317	1.67172	5.98364
			cross-section_0019	407.757	1.75699	1.67692	6.11057
			cross-section_0020	407.851	1.85073	1.80041	6.38525
			cross-section_0021	407.944	1.9441	2.04389	7.02531
			cross-section_0022	408.037	2.03704	2.3075	7.0941
			cross-section_0023	408.13	2.12959	2.46844	7.19741
			cross-section_0024	408.222	2.22205	2.56876	7.51392
			cross-section_0025	408.315	2.31472	2.56615	7.49672
			cross-section_0026	408.408	2.40793	2.58112	7.51131
			cross-section_0027	408.502	2.50169	2.5462	7.29929
			cross-section_0028	408.596	2.59595	2.50042	7.08916
			cross-section_0029	408.691	2.6905	2.50809	7.26421
			cross-section_0030	408.785	2.78515	2.5184	7.30211
			cross-section_0031	408.88	2.87973	2.58122	8.06054
			cross-section_0032	408.974	2.97407	2.62162	8.61085
			cross-section_0033	409.068	3.06809	2.54222	8.1851
			cross-section_0034	409.162	3.16173	2.37829	7.22316
			cross-section_0035	409.255	3.25503	2.25041	6.45863
			cross-section_0036	409.348	3.34809	2.1352	5.97084
			cross-section_0037	409.441	3.44105	2.08345	5.89996
			cross-section_0038	409.534	3.53411	2.02128	5.74097
			cross-section_0039	409.627	3.62747	1.95232	5.47461
			cross-section_0040	409.721	3.72123	1.69899	5.09306
			cross-section_0041	409.815	3.81541	1.4451	4.96455
			cross-section_0042	409.91	3.90985	1.3753	4.92225
			cross-section_0045	410.192	4.19225	1.50398	4.85235
			cross-section_0046	410.285	4.28538	1.65736	5.17522
			cross-section_0047	410.378	4.37797	1.75655	5.32407
			cross-section_0048	410.47	4.47015	1.98209	5.94535
			cross-section_0049	410.562	4.56205	2.12324	5.94971
			cross-section_0050	410.654	4.65384	2.21859	6.02476
			cross-section_0051	410.746	4.7457	2.19169	6.067
			cross-section_0052	410.838	4.83783	2.06765	6.0353
			cross-section_0053	410.93	4.93036	1.87755	5.85748
			cross-section_0054	411.023	5.02328	1.84551	6.1708
			cross-section_0055	411.116	5.11641	1.79195	6.01543
			cross-section_0056	411.21	5.20954	1.60872	5.76296
			cross-section_0057	411.302	5.30247	1.4687	5.55798
			cross-section_0058	411.395	5.39517	1.35321	5.49626
			cross-section_0059	411.488	5.48763	1.23318	5.23917
			cross-section_0060	411.58	5.57992	1.14639	5.38053
			cross-section_0061	411.672	5.67204	1.13842	5.96097
			cross-section_0062	411.764	5.76402	1.1014	5.63548
			cross-section_0063	411.856	5.85596	1.02971	4.88544
			cross-section_0064	411.948	5.94803	0.991052	5.14846
			cross-section_0065	412.04	6.04041	0.958943	4.9324
			cross-section_0066	412.133	6.13321	0.999555	4.8245
			cross-section_0067	412.226	6.2264	0.951835	4.46481
			cross-section_0068	412.32	6.31987	0.80519	4.33801
			cross-section_0069	412.414	6.41353	0.76981	4.0262
			cross-section_0070	412.507	6.50726	0.87703	4.65301
			cross-section_0071	412.601	6.60097	0.897416	4.47244
			cross-section_0072	412.695	6.69452	0.981441	4.70834
			cross-section_0073	412.788	6.78778	1.192	5.75045
			cross-section_0074	412.881	6.88064	1.31586	5.85768
			cross-section_0075	412.973	6.97314	1.39445	5.2919
			cross-section_0076	413.065	7.06544	1.49271	5.21057
			cross-section_0077	413.158	7.15777	1.598	5.18268
			cross-section_0078	413.25	7.25033	1.78079	5.03619
			cross-section_0079	413.343	7.34318	1.99405	5.47871
			cross-section_0080	413.436	7.43625	2.1677	5.83069
			cross-section_0081	413.529	7.52931	2.28992	6.0492
			cross-section_0082	413.622	7.62211	2.33048	6.52327
			cross-section_0083	413.714	7.71448	2.32561	6.61724
			cross-section_0086	413.99	7.99007	2.31219	7.06706
			cross-section_0087	414.082	8.08213	2.19314	6.9902
			cross-section_0088	414.174	8.17434	2.03239	6.96112
			cross-section_0089	414.266	8.26637	1.94588	6.78208
			cross-section_0090	414.358	8.35767	1.84854	6.58222

## Sheet: HS141-23-1R
Dendrite segment ID	HS141-23-1R		Raw sub-segment DATA	distance from SOMA [um]	distance from the start of the dendritic segment [um]	cross-sectional area at given distance [um2]	perimeter of the cross-section [um]	Raw full dendritic segment DATA from Blender software	Object	volume [um3]	surface area [um2]	Raw NEG synaptic DATA from Blender software	Object	surface area [um2]	Raw POS synaptic DATA from Blender software	Object	surface area [um2]
Location of the segment	str. oriens / alveus		Median	204.147		2.5933	6.70888	Dend. minus mitochondria volume		18.6045	66.1381
Distance from soma um	200.7		cross-section_0061	200.7	0	3.82278	7.88917		Dendrite	20.0374	66.1381		number syn	60		number syn	10
Length [um]	6.88182		cross-section_0062	200.929	0.229496	3.6986	8.68586		All mito	1.43286	19.3063		Median	0.126		Median	0.156279
Dendritic order	3		cross-section_0063	201.039	0.33855	3.69298	10.8457		mito1	0.0390416			Lower quart	0.0693508		Lower quart	0.10936
Dendrite volume without mito./ um dendrite	2.70343		cross-section_0064	201.148	0.447606	3.26458	7.40344		mito2	0.0232682			Upper quart	0.164648		Upper quart	0.212346
Dendrite volume/ um dendrite	2.91164		cross-section_0065	201.257	0.55666	3.01991	7.01978		mito3_cut	0.560611			All syn	7.26105		All syn	1.66242
Dendrite surface area/ um dendrite	9.61056		cross-section_0066	201.366	0.665714	2.70123	7.13574		mito4_cut	0.470703			syn115.001	0.219003		syn118GABA.001	0.249651
Mito volume / um dendrite	0.20821		cross-section_0067	201.475	0.774769	2.57223	7.14897		mito5_cut	0.327709			syn117.001	0.12961		syn121GABA.001	0.104602
NEG syn size /um denrite	1.05511		cross-section_0068	201.584	0.883823	2.47365	7.12093		mito6	0.0115305			syn119.001	0.281054		syn122GABA.001	0.381669
NEG syn size /um2 surface	0.109786		cross-section_0070	201.802	1.10193	2.49154	8.99267						syn120.001	0.145483		syn124GABA.001	0.123634
POS syn size /um denrite	0.241568		cross-section_0071	201.911	1.21099	2.52055	8.13623						syn123.001	0.0895069		syn126HSGABA.001	0.219668
POS syn size /um2 surface	0.0251357		cross-section_0072	202.02	1.32004	2.54744	6.85046						syn125.001	0.0171244		syn135GABA.001	0.0335807
			cross-section_0073	202.129	1.4291	2.44315	6.6248						syn127.001	0.17327		syn143GABA.001	0.0466835
			cross-section_0074	202.238	1.53815	2.35701	6.49437						syn128.001	0.140771		syn150GABA.001	0.19038
			cross-section_0075	202.347	1.6472	2.27286	6.37099						syn129.001	0.137903		syn155GABA.001	0.15206
			cross-section_0076	202.456	1.75626	2.26928	6.32917						syn130.001	0.158999		syn163GABA.001	0.160498
			cross-section_0077	202.565	1.86531	2.30241	6.25448						syn131.001	0.224397
			cross-section_0078	202.674	1.97437	2.36365	6.24949						syn132.001	0.217578
			cross-section_0079	202.783	2.08342	2.51825	6.43047						syn133.001	0.0601474
			cross-section_0080	202.892	2.19248	2.60063	6.38777						syn134.001	0.164137
			cross-section_0081	203.002	2.30153	2.62121	6.5599						syn136.001	0.0477531
			cross-section_0083	203.22	2.51964	2.64984	6.8153						syn137.001	0.0549594
			cross-section_0084	203.329	2.62869	2.68616	7.17973						syn138.001	0.090025
			cross-section_0085	203.438	2.73775	2.77606	7.67357						syn139.001	0.0526071
			cross-section_0086	203.547	2.8468	2.83691	7.97204						syn140.001	0.219321
			cross-section_0087	203.656	2.95586	3.45427	8.38774						syn141.001	0.168574
			cross-section_0088	203.765	3.06491	3.21366	8.06264						syn142.001	0.100619
			cross-section_0089	203.874	3.17397	2.81974	6.8442						syn144.001	0.0785144
			cross-section_0090	203.983	3.28302	2.65287	6.49599						syn145.001	0.102685
			cross-section_0091	204.092	3.39208	2.60062	6.37148						syn146.001	0.095529
			cross-section_0092	204.201	3.50113	2.53019	6.25804						syn147.001	0.179147
			cross-section_0093	204.419	3.71924	2.55725	6.33718						syn148.001	0.156399
			cross-section_0094	204.528	3.82829	2.68017	6.43321						syn149.001	0.0731787
			cross-section_0095	204.637	3.93735	2.76814	6.46029						syn151.001	0.0780964
			cross-section_0096	204.746	4.0464	2.85936	6.60077						syn152.001	0.0552998
			cross-section_0097	204.855	4.15546	2.98423	6.73836						syn153.001	0.0325678
			cross-section_0099	205.074	4.37357	3.24926	7.81638						syn154.001	0.128759
			cross-section_0100	205.183	4.48262	3.17253	8.15894						syn156.001	0.231552
			cross-section_0101	205.292	4.59168	3.09005	8.28701						syn157.001	0.132151
			cross-section_0102	205.401	4.70073	3.16363	8.57725						syn158.001	0.162707
			cross-section_0103	205.51	4.80978	3.15189	9.17842						syn159.001	0.231987
			cross-section_0104	205.619	4.91884	2.58597	6.30988						syn160.001	0.13487
			cross-section_0105	205.728	5.02789	2.52525	6.22549						syn161.001	0.152961
			cross-section_0106	205.837	5.13695	2.49584	6.40182						syn162.001	0.148963
			cross-section_0107	205.946	5.246	2.38447	6.56354						syn164.001	0.0662049
			cross-section_0108	206.055	5.35506	2.49012	6.75123						syn165.001	0.0919268
			cross-section_0109	206.164	5.46411	2.70558	7.79831						syn166.001	0.18335
			cross-section_0110	206.273	5.57316	2.32952	5.91563						syn167.001	0.0503024
			cross-section_0111	206.382	5.68222	2.25876	5.72615						syn168.001	0.0324443
			cross-section_0112	206.491	5.79127	2.86999	8.53131						syn169.001	0.048396
			cross-section_0114	206.709	6.00938	2.72069	8.84363						syn170.001	0.0510217
			cross-section_0115	206.818	6.11844	2.53963	6.64968						syn171.001	0.114834
			cross-section_0116	206.927	6.22749	2.40049	6.39895						syn172.001	0.0703994
			cross-section_0117	207.037	6.33655	2.22094	6.2614						syn173.001	0.0513836
			cross-section_0118	207.146	6.4456	2.14103	6.19846						syn174.001	0.170803
			cross-section_0119	207.255	6.55465	2.11294	6.13998						syn175.001	0.0920401
			cross-section_0120	207.364	6.66371	2.2084	6.404						syn176.001	0.181399
			cross-section_0121	207.473	6.77276	2.19129	6.6794						syn177.001	0.172796
			cross-section_0122	207.582	6.88182	2.18151	6.89523						syn178.001	0.0803568
													syn179.001	0.12324
													syn180.001	0.0907354
													syn181.001	0.166179
													syn182.001	0.130672
													syn183.001	0.0355003
													syn184.001	0.140992
													syn185.001	0.0478672

## Sheet: HS141-24-1A
Dendrite segment ID	HS141-24-1A		Raw sub-segment DATA	distance from SOMA [um]	distance from the start of the dendritic segment [um]	cross-sectional area at given distance [um2]	perimeter of the cross-section [um]	Raw full dendritic segment DATA from Blender software	Object	volume [um3]	surface area [um2]	Raw NEG synaptic DATA from Blender software	Object	surface area [um2]	Raw POS synaptic DATA from Blender software	Object	surface area [um2]
Location of the segment	str. oriens / alveus		Median	210.044		0.580168	3.34322	Dend. minus mitochondria volume		2.1945	14.9355
Distance from soma um	208		cross-section_0000	208	0	0.321015	2.12914		Dendrite	2.5909	14.9355		number syn	9		number syn	5
Length [um]	4.04877		cross-section_0001	208.058	0.0582873	0.348011	2.23396		All mito	0.3964	5.4441		Median	0.196585		Median	0.0991682
Dendritic order	4		cross-section_0002	208.117	0.116811	0.372736	2.44142		mito1	0.356257			Lower quart	0.16168		Lower quart	0.0985759
Dendrite volume without mito./ um dendrite	0.542016		cross-section_0003	208.176	0.175565	0.419443	2.71587		mito2	0.013215			Upper quart	0.229811		Upper quart	0.199726
Dendrite volume/ um dendrite	0.639922		cross-section_0005	208.294	0.293844	0.614951	3.21177		mito3	0.026928			All syn	1.80341		All syn	0.834326
Dendrite surface area/ um dendrite	3.68889		cross-section_0006	208.353	0.353223	0.763829	3.76535						syn076.001	0.16168		syn093GABA.001	0.0734955
Mito volume / um dendrite	0.0979062		cross-section_0007	208.413	0.412683	0.854351	3.93375						syn080.001	0.194748		syn099GABA.001	0.0991682
NEG syn size /um denrite	0.445422		cross-section_0008	208.472	0.472239	0.913326	3.98442						syn081.001	0.102329		syn077GABA.001	0.199726
NEG syn size /um2 surface	0.120747		cross-section_0009	208.532	0.53186	0.900509	3.77892						syn092.001	0.196585		syn078GABA.001	0.36336
POS syn size /um denrite	0.206069		cross-section_0010	208.592	0.591728	0.879687	3.73841						syn094.001	0.229811		syn079GABA.001	0.0985759
POS syn size /um2 surface	0.0558619		cross-section_0011	208.652	0.651593	0.875817	3.78642						syn095.001	0.262535
			cross-section_0012	208.712	0.711553	0.871379	3.78181						syn096.001	0.202108
			cross-section_0013	208.771	0.77144	0.877031	3.77793						syn097.001	0.346078
			cross-section_0014	208.831	0.831157	0.893589	3.75837						syn098.001	0.107538
			cross-section_0015	208.891	0.890755	0.907966	3.7327
			cross-section_0016	208.95	0.950438	0.915875	3.69279
			cross-section_0017	209.01	1.01027	0.896984	3.59889
			cross-section_0018	209.07	1.07027	0.848837	3.49123
			cross-section_0019	209.13	1.13047	0.811446	3.39679
			cross-section_0020	209.191	1.19077	0.77664	3.34322
			cross-section_0021	209.251	1.25125	0.726535	3.21435
			cross-section_0022	209.312	1.31185	0.671957	3.05841
			cross-section_0023	209.373	1.37267	0.622577	2.94726
			cross-section_0024	209.434	1.43363	0.57124	2.85641
			cross-section_0025	209.495	1.49468	0.531722	2.82064
			cross-section_0026	209.556	1.55583	0.504669	2.81873
			cross-section_0027	209.617	1.61702	0.487486	2.83431
			cross-section_0028	209.678	1.67823	0.462972	2.77662
			cross-section_0029	209.739	1.73941	0.444072	2.70495
			cross-section_0030	209.801	1.80051	0.452241	2.74465
			cross-section_0031	209.862	1.8615	0.472409	2.83128
			cross-section_0032	209.922	1.92238	0.505287	2.93172
			cross-section_0033	209.983	1.98316	0.527472	3.01204
			cross-section_0034	210.044	2.04391	0.539569	3.04937
			cross-section_0035	210.105	2.10477	0.555912	3.09499
			cross-section_0036	210.166	2.16566	0.582344	3.21484
			cross-section_0037	210.227	2.22654	0.591525	3.24824
			cross-section_0038	210.287	2.2873	0.579929	3.29274
			cross-section_0039	210.348	2.3479	0.563011	3.2965
			cross-section_0040	210.408	2.40835	0.549185	3.32831
			cross-section_0041	210.469	2.46873	0.548173	3.44779
			cross-section_0042	210.529	2.52912	0.542535	3.51035
			cross-section_0043	210.589	2.58948	0.509422	3.41069
			cross-section_0044	210.65	2.64972	0.466541	3.23313
			cross-section_0045	210.71	2.70979	0.441178	3.16591
			cross-section_0046	210.77	2.76993	0.423325	3.0647
			cross-section_0047	210.83	2.83014	0.418874	2.98091
			cross-section_0048	210.891	2.89056	0.478579	3.74878
			cross-section_0049	210.951	2.9513	0.547517	3.2668
			cross-section_0050	211.012	3.01236	0.550575	3.29772
			cross-section_0051	211.074	3.07361	0.545092	3.31356
			cross-section_0052	211.135	3.13509	0.543133	3.33677
			cross-section_0053	211.197	3.19669	0.555478	3.41396
			cross-section_0054	211.258	3.25825	0.577732	3.46639
			cross-section_0055	211.32	3.31976	0.589379	3.44355
			cross-section_0056	211.381	3.38119	0.598061	3.44128
			cross-section_0057	211.442	3.44243	0.586699	3.42244
			cross-section_0058	211.504	3.50351	0.580168	3.4393
			cross-section_0059	211.564	3.56448	0.585913	3.50661
			cross-section_0060	211.625	3.62531	0.610163	3.57442
			cross-section_0061	211.686	3.68613	0.667967	3.61885
			cross-section_0062	211.747	3.74701	0.736685	3.6431
			cross-section_0063	211.808	3.80789	0.787795	3.68759
			cross-section_0064	211.869	3.86881	0.814356	3.63608
			cross-section_0065	211.93	3.92956	0.823612	3.59524
			cross-section_0066	211.99	3.98975	0.835915	3.66884
			cross-section_0067	212.049	4.04877	0.83982	3.7105

## Sheet: HS141-24-1B
Dendrite segment ID	HS141-24-1B		Raw sub-segment DATA	distance from SOMA [um]	distance from the start of the dendritic segment [um]	cross-sectional area at given distance [um2]	perimeter of the cross-section [um]	Raw full dendritic segment DATA from Blender software	Object	volume [um3]	surface area [um2]	Raw NEG synaptic DATA from Blender software	Object	surface area [um2]	Raw POS synaptic DATA from Blender software	Object	surface area [um2]
Location of the segment	str. oriens / alveus		Median	214.381		2.21894	6.20972	Dend. minus mitochondria volume		27.3767	98.2954
Distance from soma um	208		cross-section_0000	208	0	2.47417	6.10474		Dendrite	29.9294	98.2954		number syn	74		number syn	8
Length [um]	12.7707		cross-section_0001	208.102	0.102196	2.75201	7.14571		All mito	2.55268	36.2375		Median	0.136504		Median	0.135379
Dendritic order	4		cross-section_0002	208.205	0.205063	2.63591	6.61154		mito_cut	0.961643			Lower quart	0.0948182		Lower quart	0.103194
Dendrite volume without mito./ um dendrite	2.14372		cross-section_0003	208.308	0.308151	2.40623	6.22319		mito.011	0.0385344			Upper quart	0.223762		Upper quart	0.268434
Dendrite volume/ um dendrite	2.34361		cross-section_0004	208.411	0.411274	2.24729	6.00737		mito.010_cut	0.113095			All syn	13.9126		All syn	1.42696
Dendrite surface area/ um dendrite	7.69698		cross-section_0005	208.514	0.514181	2.18009	5.96474		mito.009_cut	0.070874			syn089.001	0.136146		syn027GABA.001	0.0265764
Mito volume / um dendrite	0.199886		cross-section_0006	208.617	0.616879	2.17271	5.91138		mito.008	0.0313445			syn002.001	0.216385		syn030GABA.001	0.109888
NEG syn size /um denrite	1.08942		cross-section_0007	208.719	0.719236	2.20822	5.93526		mito.007	0.0721258			syn003.001	0.120921		syn053GABA.001	0.366193
NEG syn size /um2 surface	0.141538		cross-section_0008	208.821	0.821209	2.22524	5.93018		mito.006	0.0453083			syn004.001	0.158528		syn054GABA.001	0.0831138
POS syn size /um denrite	0.111738		cross-section_0009	208.923	0.922789	2.21126	5.95655		mito.005	0.0369336			syn005.001	0.0594302		syn070GABA.001	0.25165
POS syn size /um2 surface	0.0145171		cross-section_0010	209.024	1.02392	2.16018	6.01833		mito.004	0.693703			syn006.001	0.0664901		syn073GABA.001	0.318786
			cross-section_0011	209.125	1.12471	2.16219	6.01729		mito.003	0.0609746			syn007.001	0.19598		syn074GABA.001	0.136681
			cross-section_0012	209.225	1.22526	2.21781	6.13707		mito.002	0.0372523			syn008.001	0.226705		syn086GABA.001	0.134077
			cross-section_0013	209.326	1.32563	2.21827	6.20972		mito.001_cut	0.390892			syn009.001	0.0860229
			cross-section_0014	209.426	1.42612	2.07445	6.32049						syn010.001	0.16934
			cross-section_0015	209.527	1.52663	1.78656	6.05711						syn012.001	0.157355
			cross-section_0016	209.627	1.6274	1.41841	5.70198						syn013.001	0.0600062
			cross-section_0018	209.83	1.82956	1.12594	5.33639						syn014.001	0.0688807
			cross-section_0019	209.931	1.93102	1.15435	5.97691						syn015.001	0.070783
			cross-section_0020	210.033	2.03273	1.14395	5.70753						syn016.001	0.101841
			cross-section_0021	210.135	2.13464	1.19725	5.15526						syn017.001	0.139803
			cross-section_0022	210.237	2.23674	1.2933	5.22002						syn017.001	0.0338047
			cross-section_0023	210.339	2.33899	1.44311	5.48847						syn018.001	0.115792
			cross-section_0024	210.441	2.44141	1.58836	5.93751						syn019.001	0.15779
			cross-section_0025	210.544	2.54385	1.69046	6.06087						syn020.001	0.214254
			cross-section_0026	210.646	2.6463	1.7931	6.22578						syn021.001	0.146553
			cross-section_0027	210.749	2.74858	1.93978	6.46394						syn022.001	0.114938
			cross-section_0028	210.851	2.85051	1.99847	6.14425						syn023.001	0.0317299
			cross-section_0029	210.952	2.952	2.06316	6.28797						syn024.001	0.0475486
			cross-section_0030	211.053	3.05325	2.08227	6.25923						syn025.001	0.37851
			cross-section_0031	211.154	3.15419	2.05213	6.24433						syn026.001	0.055498
			cross-section_0032	211.255	3.25486	1.96681	6.22252						syn028.001	0.0303415
			cross-section_0033	211.355	3.35523	1.85573	6.0401						syn029.001	0.209156
			cross-section_0034	211.455	3.45522	1.81229	5.97431						syn031.001	0.103877
			cross-section_0035	211.555	3.55496	1.7776	5.89619						syn032.001	0.232025
			cross-section_0036	211.655	3.65467	1.74361	5.80061						syn033.001	0.0961984
			cross-section_0037	211.755	3.75454	1.72152	5.78143						syn034.001	0.346715
			cross-section_0038	211.854	3.85441	1.75361	5.8577						syn035.001	0.640002
			cross-section_0039	211.954	3.95416	1.80224	5.90962						syn036.001	0.176494
			cross-section_0040	212.054	4.05358	1.87371	5.93734						syn037.001	0.134939
			cross-section_0041	212.153	4.15254	1.90369	5.94257						syn038.001	0.11033
			cross-section_0042	212.251	4.25144	1.96793	6.6117						syn039.001	0.0566947
			cross-section_0043	212.351	4.35051	2.13857	7.34217						syn040.001	0.0676323
			cross-section_0044	212.45	4.45017	2.25777	7.92373						syn041.001	0.127453
			cross-section_0045	212.55	4.55038	2.12051	5.96813						syn042.001	0.172413
			cross-section_0046	212.651	4.6508	2.21895	6.14535						syn043.001	0.23025
			cross-section_0047	212.751	4.75117	2.31334	6.48118						syn044.001	0.111054
			cross-section_0048	212.851	4.85108	2.44008	6.97734						syn045.001	0.280775
			cross-section_0049	212.951	4.95069	2.32913	6.36944						syn046.001	0.0611728
			cross-section_0050	213.05	5.05034	2.43054	6.59959						syn047.001	0.0953064
			cross-section_0051	213.15	5.15047	2.47237	6.65829						syn048.001	0.452338
			cross-section_0052	213.251	5.2514	2.506	6.72316						syn049.001	0.419497
			cross-section_0053	213.353	5.35316	2.50859	6.28456						syn050.001	0.127177
			cross-section_0054	213.456	5.45551	2.45381	6.18963						syn051.001	0.108754
			cross-section_0055	213.558	5.55826	2.37781	6.24984						syn052.001	0.370338
			cross-section_0056	213.661	5.66113	2.21894	7.48713						syn055.001	0.799611
			cross-section_0057	213.764	5.76409	2.08707	7.60554						syn056.001	0.162386
			cross-section_0058	213.867	5.86699	1.99915	7.62469						syn057.001	0.135057
			cross-section_0059	213.97	5.96985	1.9106	7.54724						syn058.001	0.136976
			cross-section_0060	214.073	6.07263	1.8357	7.44881						syn059.001	0.766946
			cross-section_0061	214.175	6.1754	1.78917	7.35766						syn060.001	0.207515
			cross-section_0062	214.278	6.27807	1.77231	7.18746						syn061.001	0.173632
			cross-section_0063	214.381	6.38053	1.85419	7.13433						syn062.001	0.170196
			cross-section_0064	214.483	6.48285	2.05389	5.54247						syn063.001	0.128875
			cross-section_0065	214.585	6.58517	2.10317	5.50447						syn064.001	0.0161767
			cross-section_0066	214.687	6.68745	2.07538	5.54697						syn065.001	0.0718858
			cross-section_0067	214.79	6.78981	2.04198	5.52831						syn066.001	0.226221
			cross-section_0068	214.892	6.89236	2.09991	5.70494						syn067.001	0.0568189
			cross-section_0069	214.995	6.99506	2.11774	5.6709						syn068.001	0.394763
			cross-section_0070	215.098	7.09787	2.07015	5.87191						syn069.001	0.371231
			cross-section_0071	215.201	7.2009	1.93612	5.93807						syn071.001	0.136861
			cross-section_0072	215.304	7.30406	1.89058	5.88554						syn072.001	0.100378
			cross-section_0073	215.407	7.40735	1.90046	5.76942						syn075.001	0.674404
			cross-section_0074	215.511	7.51074	1.97756	5.75224						syn082.001	0.265621
			cross-section_0075	215.614	7.61409	2.05955	5.89202						syn083.001	0.0808726
			cross-section_0076	215.717	7.7172	2.17519	6.14065						syn084.001	0.269697
			cross-section_0077	215.82	7.81978	2.27199	6.19078						syn085.001	0.259179
			cross-section_0078	215.922	7.92163	2.29859	6.17988						syn087.001	0.120631
			cross-section_0079	216.023	8.02273	2.34335	5.99005						syn88.001	0.0946555
			cross-section_0080	216.123	8.12325	2.33947	5.98637
			cross-section_0081	216.224	8.22368	2.34281	6.05947
			cross-section_0082	216.324	8.32445	2.40035	6.07615
			cross-section_0083	216.426	8.42581	2.42566	6.06181
			cross-section_0084	216.528	8.52773	2.32662	6.42058
			cross-section_0085	216.63	8.63002	2.27133	6.48497
			cross-section_0086	216.733	8.73252	2.27166	6.63442
			cross-section_0087	216.835	8.83514	2.32684	6.59918
			cross-section_0088	216.938	8.93787	2.4513	6.74447
			cross-section_0089	217.041	9.04075	2.6023	6.85462
			cross-section_0090	217.144	9.14371	2.7648	6.58173
			cross-section_0091	217.247	9.24668	2.91585	6.46557
			cross-section_0092	217.349	9.34949	2.99929	6.49904
			cross-section_0093	217.452	9.45197	3.04133	6.68435
			cross-section_0094	217.554	9.55398	3.07226	6.90796
			cross-section_0095	217.656	9.65564	3.07018	7.09427
			cross-section_0096	217.757	9.75719	3.04878	7.27235
			cross-section_0097	217.859	9.85898	2.94316	7.16522
			cross-section_0098	217.961	9.96123	2.92379	7.06548
			cross-section_0099	218.064	10.064	3.00276	6.89158
			cross-section_0100	218.167	10.1672	3.05601	6.69429
			cross-section_0101	218.271	10.2706	3.02677	6.48867
			cross-section_0102	218.374	10.3743	3.02188	6.37863
			cross-section_0103	218.478	10.4781	2.94273	6.41001
			cross-section_0104	218.582	10.582	2.93591	7.95687
			cross-section_0105	218.686	10.686	2.81775	6.4592
			cross-section_0106	218.79	10.7901	2.77643	6.45075
			cross-section_0107	218.894	10.8942	2.73306	6.5231
			cross-section_0108	218.998	10.9981	2.66019	6.68781
			cross-section_0109	219.102	11.1017	2.65399	6.77621
			cross-section_0110	219.205	11.205	2.65038	6.75641
			cross-section_0111	219.308	11.308	2.68057	6.80442
			cross-section_0112	219.411	11.4111	2.69404	6.83968
			cross-section_0113	219.514	11.5144	2.68947	6.96725
			cross-section_0114	219.618	11.618	2.62314	6.90279
			cross-section_0115	219.722	11.7218	2.5423	6.57319
			cross-section_0116	219.826	11.8258	2.41865	6.28952
			cross-section_0117	219.93	11.93	2.26807	6.10728
			cross-section_0118	220.034	12.0342	2.09371	5.92719
			cross-section_0119	220.139	12.1386	2.06101	5.94249
			cross-section_0120	220.243	12.2431	2.09232	5.96935
			cross-section_0121	220.348	12.3478	2.20122	5.91041
			cross-section_0122	220.453	12.4528	2.35571	5.97996
			cross-section_0123	220.558	12.5583	2.39747	6.0014
			cross-section_0124	220.664	12.6643	2.39912	6.04324
			cross-section_0125	220.771	12.7707	2.40573	6.065

## Sheet: HS141-24-2B
Dendrite segment ID	HS141-24-2B		Raw sub-segment DATA	distance from SOMA [um]	distance from the start of the dendritic segment [um]	cross-sectional area at given distance [um2]	perimeter of the cross-section [um]	Raw full dendritic segment DATA from Blender software	Object	volume [um3]	surface area [um2]	Raw NEG synaptic DATA from Blender software	Object	surface area [um2]	Raw POS synaptic DATA from Blender software	Object	surface area [um2]
Location of the segment	str. oriens / alveus		Median	204.103		0.589529	3.23335	Dend. minus mitochondria volume		4.2015	31.1835
Distance from soma um	200		cross-section_0000	200	0	0.646025	3.11907		Dendrite	4.7105	31.1835		number syn	18		number syn	4
Length [um]	8.18182		cross-section_0001	200.051	0.0510348	0.631584	3.10839		All mito	0.509005	7.3619		Median	0.299412		Median	0.301307
Dendritic order	4		cross-section_0002	200.102	0.102247	0.625369	3.10792		mito1_cut	0.509005			Lower quart	0.240619		Lower quart	0.236587
Dendrite volume without mito./ um dendrite	0.513516		cross-section_0003	200.154	0.153637	0.636474	3.18355						Upper quart	0.455923		Upper quart	0.393756
Dendrite volume/ um dendrite	0.575728		cross-section_0004	200.205	0.205122	0.658244	3.24827						All syn	6.21375		All syn	1.31614
Dendrite surface area/ um dendrite	3.81131		cross-section_0005	200.257	0.256634	0.661056	3.24654						syn103	0.296915		syn101GABA	0.144125
Mito volume / um dendrite	0.0622117		cross-section_0006	200.308	0.308108	0.646442	3.20666						syn104	0.235166		syn116GABA	0.335206
NEG syn size /um denrite	0.759458		cross-section_0007	200.36	0.359575	0.639285	3.16002						syn105	0.256981		syn122HSGABA	0.569407
NEG syn size /um2 surface	0.199264		cross-section_0008	200.411	0.411032	0.636577	3.16061						syn106	0.45944		syn123HSGABA	0.267408
POS syn size /um denrite	0.160862		cross-section_0009	200.462	0.462384	0.666741	3.24635						syn107	0.445371
POS syn size /um2 surface	0.0422065		cross-section_0010	200.514	0.513684	0.740789	3.51701						syn108	0.0455481
			cross-section_0011	200.565	0.564825	0.834325	3.66869						syn109	0.17982
			cross-section_0012	200.616	0.615797	0.920578	3.8067						syn110	0.0416733
			cross-section_0013	200.667	0.666684	0.944745	3.88036						syn111	0.283134
			cross-section_0014	200.717	0.71746	0.895627	3.85761						syn112	0.640349
			cross-section_0015	200.768	0.76832	0.844528	3.8327						syn113	0.0902878
			cross-section_0016	200.819	0.81927	0.847367	3.90346						syn114	0.52882
			cross-section_0017	200.87	0.870371	0.814319	3.82982						syn115	0.264277
			cross-section_0018	200.922	0.921501	0.772081	3.67775						syn117	0.570276
			cross-section_0019	200.973	0.972562	0.752616	3.61926						syn118	0.387489
			cross-section_0020	201.024	1.02357	0.725467	3.54187						syn119	0.301909
			cross-section_0021	201.074	1.07448	0.694961	3.45618						syn120	0.809682
			cross-section_0022	201.125	1.12531	0.677262	3.37395						syn121	0.376617
			cross-section_0023	201.176	1.17608	0.666558	3.31039
			cross-section_0024	201.227	1.2268	0.652286	3.26791
			cross-section_0025	201.277	1.27737	0.652861	3.26587
			cross-section_0026	201.328	1.32779	0.661695	3.25475
			cross-section_0027	201.378	1.37812	0.696683	3.28959
			cross-section_0028	201.428	1.42831	0.727472	3.34366
			cross-section_0029	201.479	1.47856	0.754672	3.53826
			cross-section_0030	201.529	1.52877	0.793029	3.72997
			cross-section_0031	201.579	1.57897	0.773759	3.73477
			cross-section_0032	201.629	1.62917	0.740928	3.68334
			cross-section_0033	201.679	1.67927	0.719854	3.63338
			cross-section_0034	201.729	1.72937	0.707795	3.60501
			cross-section_0035	201.779	1.77945	0.699213	3.55084
			cross-section_0036	201.829	1.82948	0.680552	3.53799
			cross-section_0037	201.879	1.87942	0.593118	3.31146
			cross-section_0038	201.929	1.92935	0.593538	3.24288
			cross-section_0039	201.979	1.97937	0.605571	3.28898
			cross-section_0040	202.03	2.02957	0.597805	3.28836
			cross-section_0041	202.08	2.08007	0.589936	3.3205
			cross-section_0042	202.131	2.13082	0.621037	3.43816
			cross-section_0043	202.182	2.18166	0.675205	3.50841
			cross-section_0044	202.233	2.23268	0.726998	3.55216
			cross-section_0045	202.284	2.2838	0.747686	3.56606
			cross-section_0046	202.335	2.33502	0.759367	3.56398
			cross-section_0047	202.386	2.38641	0.740881	3.47308
			cross-section_0048	202.438	2.43792	0.73341	3.41026
			cross-section_0049	202.489	2.48946	0.71159	3.33135
			cross-section_0050	202.541	2.54112	0.711138	3.30353
			cross-section_0051	202.593	2.59278	0.721207	3.33744
			cross-section_0052	202.644	2.64442	0.747008	3.37224
			cross-section_0053	202.696	2.69597	0.743477	3.33833
			cross-section_0054	202.747	2.74748	0.785255	3.41649
			cross-section_0055	202.799	2.79897	0.800222	3.51658
			cross-section_0056	202.85	2.85035	0.794231	3.58824
			cross-section_0057	202.902	2.90173	0.761441	3.55211
			cross-section_0058	202.953	2.95314	0.729591	3.52508
			cross-section_0059	203.004	3.00444	0.75539	3.47091
			cross-section_0060	203.056	3.05569	0.770063	3.41238
			cross-section_0061	203.107	3.10692	0.711441	3.23699
			cross-section_0062	203.158	3.15811	0.611963	3.05641
			cross-section_0063	203.209	3.20929	0.531387	2.99209
			cross-section_0064	203.26	3.26043	0.502604	2.8555
			cross-section_0065	203.312	3.31164	0.495092	2.78982
			cross-section_0066	203.363	3.36283	0.48891	2.76795
			cross-section_0067	203.414	3.41404	0.484803	2.8512
			cross-section_0068	203.465	3.46516	0.496036	2.92975
			cross-section_0069	203.516	3.51613	0.513772	3.04463
			cross-section_0070	203.567	3.56707	0.540617	3.0175
			cross-section_0071	203.618	3.61797	0.550071	2.91493
			cross-section_0072	203.669	3.66889	0.551249	2.88034
			cross-section_0073	203.72	3.71985	0.546782	2.92678
			cross-section_0074	203.771	3.7709	0.492578	2.79633
			cross-section_0075	203.822	3.82201	0.465567	2.77578
			cross-section_0076	203.873	3.87325	0.445814	2.75786
			cross-section_0077	203.925	3.92456	0.419309	2.7192
			cross-section_0078	203.976	3.97584	0.391794	2.69454
			cross-section_0079	204.027	4.02698	0.36735	2.65628
			cross-section_0080	204.078	4.07794	0.341369	2.61437
			cross-section_0081	204.129	4.12852	0.315518	2.47996
			cross-section_0082	204.179	4.17873	0.312161	2.41652
			cross-section_0083	204.229	4.2286	0.2957	2.37176
			cross-section_0084	204.278	4.27822	0.320035	2.47726
			cross-section_0085	204.328	4.32793	0.349017	2.55861
			cross-section_0086	204.378	4.37771	0.34781	2.38502
			cross-section_0087	204.428	4.42764	0.339262	2.39121
			cross-section_0088	204.478	4.47768	0.360759	2.4473
			cross-section_0089	204.528	4.52773	0.363004	2.3407
			cross-section_0090	204.578	4.57793	0.372729	2.29668
			cross-section_0091	204.628	4.62821	0.405042	2.42453
			cross-section_0092	204.679	4.67865	0.410181	2.45919
			cross-section_0093	204.729	4.7293	0.402386	2.49799
			cross-section_0094	204.78	4.78007	0.410759	2.59981
			cross-section_0095	204.831	4.83094	0.448088	2.81266
			cross-section_0096	204.882	4.88193	0.488834	3.00506
			cross-section_0097	204.933	4.93306	0.511359	3.23813
			cross-section_0098	204.984	4.98422	0.439697	2.6627
			cross-section_0099	205.035	5.03542	0.449451	2.56856
			cross-section_0100	205.087	5.08658	0.467786	2.5785
			cross-section_0101	205.138	5.13755	0.477105	2.58042
			cross-section_0102	205.188	5.18831	0.497202	2.64466
			cross-section_0103	205.239	5.23891	0.535091	2.74321
			cross-section_0104	205.29	5.28952	0.576003	2.81961
			cross-section_0105	205.34	5.3402	0.616051	2.95302
			cross-section_0106	205.391	5.39101	0.636721	3.06613
			cross-section_0107	205.442	5.44195	0.653279	3.19976
			cross-section_0108	205.493	5.49299	0.709431	3.45785
			cross-section_0109	205.544	5.54402	0.770835	3.72816
			cross-section_0110	205.595	5.59508	0.798865	3.9043
			cross-section_0111	205.646	5.64614	0.807498	3.99817
			cross-section_0112	205.697	5.69707	0.7969	4.02298
			cross-section_0113	205.748	5.74775	0.767404	3.90262
			cross-section_0114	205.798	5.79809	0.777344	3.87275
			cross-section_0115	205.848	5.8481	0.787459	3.77728
			cross-section_0116	205.898	5.89794	0.736033	3.58105
			cross-section_0117	205.948	5.94786	0.704626	3.43409
			cross-section_0118	205.998	5.99811	0.680527	3.3635
			cross-section_0119	206.049	6.04875	0.665422	3.31892
			cross-section_0120	206.1	6.09978	0.656162	3.31819
			cross-section_0121	206.151	6.15116	0.641866	3.28715
			cross-section_0122	206.203	6.20272	0.618411	3.23809
			cross-section_0123	206.254	6.25439	0.589121	3.2297
			cross-section_0124	206.306	6.30607	0.543999	3.15375
			cross-section_0125	206.358	6.35768	0.491566	2.97247
			cross-section_0126	206.409	6.4092	0.432362	2.83058
			cross-section_0127	206.461	6.46069	0.368944	2.63874
			cross-section_0128	206.512	6.51208	0.330024	2.5213
			cross-section_0129	206.563	6.56344	0.311543	2.47386
			cross-section_0130	206.615	6.61475	0.299133	2.44125
			cross-section_0131	206.666	6.666	0.29219	2.39452
			cross-section_0132	206.717	6.71707	0.303151	2.38578
			cross-section_0133	206.768	6.76781	0.33491	2.43386
			cross-section_0134	206.818	6.81824	0.37505	2.49264
			cross-section_0135	206.868	6.86831	0.383522	2.42211
			cross-section_0136	206.918	6.91836	0.345038	2.39183
			cross-section_0137	206.968	6.96838	0.181509	1.6106
			cross-section_0138	207.019	7.0186	0.154893	1.53133
			cross-section_0139	207.069	7.06898	0.155622	1.59548
			cross-section_0140	207.119	7.11945	0.177364	1.80903
			cross-section_0141	207.17	7.16993	0.191315	1.91632
			cross-section_0142	207.22	7.22025	0.206694	2.0671
			cross-section_0143	207.271	7.27056	0.208216	2.09124
			cross-section_0144	207.321	7.32091	0.249761	2.4223
			cross-section_0145	207.371	7.37133	0.374183	3.03414
			cross-section_0146	207.422	7.4218	0.441377	3.20246
			cross-section_0147	207.472	7.47231	0.460831	3.14059
			cross-section_0148	207.523	7.52279	0.489629	3.27971
			cross-section_0149	207.573	7.57326	0.493125	3.29947
			cross-section_0150	207.624	7.62365	0.475792	3.30969
			cross-section_0151	207.674	7.67403	0.449166	3.1903
			cross-section_0152	207.724	7.72446	0.434864	4.91916
			cross-section_0153	207.775	7.77489	0.429342	4.74006
			cross-section_0154	207.825	7.82541	0.418865	4.60389
			cross-section_0155	207.876	7.87598	0.396133	3.9988
			cross-section_0156	207.927	7.92671	0.384385	3.88333
			cross-section_0157	207.978	7.97762	0.37188	3.57728
			cross-section_0158	208.029	8.02865	0.360881	3.31546
			cross-section_0159	208.08	8.07983	0.349382	3.12662
			cross-section_0160	208.131	8.13091	0.355774	3.05125
			cross-section_0161	208.182	8.18182	0.359323	2.98258

[truncated: 29 more sheets: HS141-24-2AR, HS141-25-1A, HS141-25-1B, HS141-02-1, HS141-01-1R, HS141-02-2A, HS141-02-2B, HS141-02-3, HS111-02-4A, HS131-34-1, HS131-15-1, HS131-24-1, HS131-23-1, HS131-25-1, HS131-02-1, HS131-02-2, HS131-14-1, HS131-01-1, HS131-02-2A, HS131-02-2B …]
