# Supplementary material for: Synaptic and dendritic architecture of different types of hippocampal somatostatin interneurons
Source: PLoS Biol. 2024 Mar 12;22(3):e3002539. doi: 10.1371/journal.pbio.3002539 (PMC10959371; doi:10.1371/journal.pbio.3002539)
Supplement: S7 Data — (XLSX) [file pbio.3002539.s018.xlsx]

## Sheet: Summary
Animal ID	Soma ID	OLM or HS?	Segment ID		Length [um]	Mito number	Mito number / um axon	Mito volume / um axon	Number of synapses	Syn number / um axon	Syn SIZE / um axon	syn size [MED]	syn size [lower quart]	syn size [upper quart]
509	1	HS	HS5091_01	link	49.2195	13	0.264123	0.010721	24	0.487612	0.0268083	0.0585093	0.0322324	0.0715685
509	1	HS	HS5091_02	link	53.9064	20	0.371013	0.0149774	32	0.593621	0.0332551	0.0529432	0.0381259	0.0685228
510	1	HS	HS5101_01	link	65.4527	13	0.198617	0.0119643	25	0.381955	0.0263173	0.0540949	0.0402719	0.0751157
510	2	HS	HS5102_01	link	33.8453	9	0.265916	0.017235	14	0.413647	0.0247425	0.058917	0.0384949	0.073882
081	bulk labeling	OLM	OL081_41	link	30.3553	6	0.197659	0.0218773	11	0.362375	0.0698135	0.201614	0.122814	0.245688
081	bulk labeling	OLM	OL081_42	link	10.2906	3	0.291527	0.0223748	5	0.485878	0.0979793	0.179254	0.119389	0.262324
081	bulk labeling	OLM	OL081_43	link	17.8039	3	0.168503	0.0235843	5	0.280838	0.0314504	0.127658	0.110833	0.148191
081	bulk labeling	OLM	OL081_31	link	13.9107	4	0.287549	0.0293535	15	1.07831	0.100411	0.0845698	0.0537449	0.128585
081	bulk labeling	OLM	OL081_32	link	8.58592	1	0.11647	0.0504092	4	0.465879	0.047282	0.0919649	0.0812654	0.112189
081	bulk labeling	OLM	OL081_33	link	11.4665	3	0.261631	0.0290528	7	0.610473	0.0482555	0.0598325	0.0312261	0.0945488
081	bulk labeling	OLM	OL081_34	link	21.3725	5	0.233945	0.000796036	4	0.187156	0.0211493	0.119575	0.082557	0.150021
081	bulk labeling	OLM	OL081_35	link	27.448	7	0.255028	0.0284926	10	0.364325	0.0486375	0.106394	0.0921655	0.1533
081	bulk labeling	OLM	OL081_11	link	22.2288	6	0.26992	0.019483	10	0.449867	0.0493827	0.0828469	0.0746057	0.0932435
081	bulk labeling	OLM	OL081_12	link	15.0446	3	0.199407	0.028241	4	0.265876	0.0307727	0.105293	0.0747999	0.146234
081	bulk labeling	OLM	OL081_14	link	22.6261	3	0.13259	0.0147064	1	0.0441967	0.00947523	0.214388	0.214388	0.214388
081	bulk labeling	OLM	OL081_15	link	10.875	2	0.183909	0.0178443	8	0.735635	0.070326	0.0807929	0.0582546	0.0968476
081	bulk labeling	OLM	OL081_17	link	19.1072	3	0.157009	0.00968525	3	0.157009	0.0337715	0.204061	0.135427	0.289243
081	bulk labeling	OLM	OL081_18	link	15.8066	3	0.189795	0.0288446	3	0.189795	0.0401271	0.0895558	0.0767192	0.285195
081	bulk labeling	OLM	OL081_19	link	9.89314	2	0.20216	0.0083812	2	0.20216	0.0345006	0.17066	0.150496	0.190823
083	bulk labeling	OLM	OL083_11	link	26.2826	5	0.19024	0.0109509	12	0.456575	0.0548944	0.116787	0.0950452	0.13758
083	bulk labeling	OLM	OL083_12	link	13.9734	2	0.143129	0.00841184	3	0.214693	0.0184329	0.0876216	0.0727224	0.0998739
083	bulk labeling	OLM	OL083_13	link	10.4659	3	0.286645	0.0410648	6	0.57329	0.0470637	0.0690485	0.0451053	0.124083
083	bulk labeling	OLM	OL083_14	link	37.7991	7	0.18519	0.0227739	19	0.502658	0.0555094	0.102666	0.0745712	0.128621
083	bulk labeling	OLM	OL083_15	link	11.2779	3	0.266006	0.0125857	5	0.443343	0.0437653	0.108342	0.0880497	0.117604

## Sheet: Explanation
Explanation of the data arrangement in this file	This is the ID of the Axon		Raw full dendritic segment DATA from Blender software	Object	volume [um3]	surface area [um2]	Raw synaptic DATA from Blender software	Object	surface area [um2]
Length [um] of the axonal segment	xx		Dendrite without mitochondria		xxxx	xxx
Mito number / um axon	xxx			Dendrite	xxxx	xxx		number of synapses
Mito volume / um axon	xxx			All mito	xxxx	xxx		Median size of synapses
syn number /um axon	xxx			mito1	xxxx			Lower quart in size for synapses
syn size /um axon	xxx			mito2	xxxx			Upper quart in size for synapses
				mito3	xxxx			All synaptic surfaces for synapses
				mito4	xxxx			syn008
				mito5	xxxx			syn034
				mito6	xxxx			syn037
				mito7	xxxx
				mito8	xxxx
				mito9	xxxx
				mito10	xxxx
				These are data from
				Blender's built in 3D volume
				measurements
				volumes and surfaces are
				calculated for the
				whole dendritic segment
				without mitochondrial volumes
				and
				calculated for the
				whole dendritic segment
				and
				calculated for the
				sum of all mitochondria
				and
				calculated for
				individual mitochondria

## Sheet: HS5091_01
Axon segment ID	HS5091_01		Raw full axonal segment DATA from Blender software	Object	volume [um3]	Raw synaptic DATA from Blender software	Object	surface area [um2]
Length [um] of the axonal segment	49.2195			Number mito	13
Mito number / um axon [um]	0.264123			All mito	0.527683		number syn	24
Mito volume [um3]/ um axon [um]	0.010721			mito01.001	0.0324086		Median	0.0585093
syn number /um axon [um]	0.487612			mito02.001	0.0292811		Lower quart	0.0322324
syn size [um2] /um axon [um]	0.0268083			mito03.001	0.0365211		Upper quart	0.0715685
				mito04.001	0.0497668		All syn	1.31949
				mito05.001	0.0369322	partial	syn01Pd	0.0254447
				mito06.001	0.0129496		syn02spineneck.001	0.0635395
				mito07.001	0.00769323		syn03Pd.001	0.0585093
				mito08.001	0.0259077		syn04spine.001	0.0160125
				mito09.001	0.0949032		syn05spine.001	0.0437206
				mito10.001	0.058684		syn06Pd.001	0.0654657
				mito11.001	0.0320421		syn07spine.001	0.0540826
				mito12.001	0.0966842		syn08Pd.001	0.111403
				mitoxx.001	0.0139089		syn09AIS.001	0.0380566
							syn10Pd.001	0.0633728
							syn11Pd.001	0.0322756
							syn12Pd.001	0.0321255
							syn13Pd.001	0.0647666
							syn14spine	0.0196893
							syn15Pd.001	0.0552583
							syn16Pd.001	0.0788899
							syn17Pd.001	0.0161439
							syn18Pd.001	0.0278534
							syn19Pd.001	0.0828643
							syn20Pd.001	0.0776713
							syn21Pd.001	0.100074
							syn23Pd.001	0.0600498
							syn24Pd.001	0.100032
							syn27Pd.001	0.0321891

## Sheet: HS5091_02
Axon segment ID	HS5091_02		Raw full axonal segment DATA from Blender software	Object	volume [um3]	Raw synaptic DATA from Blender software	Object	surface area [um2]
Length [um] of the axonal segment	53.9064			Number mito	20
Mito number / um axon	0.371013			All mito	0.807376		number syn	32
Mito volume / um axon	0.0149774		partial	mito19.001	0.0476419		Median	0.0529432
syn number /um axon	0.593621			mito01.000	0.0404518		Lower quart	0.0381259
syn size /um axon	0.0332551			mito02.000	0.0505677		Upper quart	0.0685228
				mito03.000	0.0460108		All syn	1.79266
				mito04.001	0.0466603	partial	syn01Pd.001	0.0768812
				mito05.001	0.0876344		syn02spine.001	0.03817
				mito06.001	0.0586098		syn03Pd.001	0.0674652
				mito07.001	0.0692098		syn04Pd.001	0.0219577
				mito08.001	0.0408016		syn05Pd.001	0.0620631
				mito09.001	0.0707708		syn06Pd.001	0.0734139
				mito10.001	0.0160218		syn07Pd.001	0.118209
				mito11.001	0.0267272		syn08Pd.001	0.0637047
				mito12.001	0.0131219		syn09Pd.001	0.0660321
				mito13.001	0.0383035		syn10spine.001	0.0761258
				mito14.001	0.0392418		syn11spine.001	0.0529432
				mito15.001	0.0251206		syn12Pd.001	0.0504148
				mito16.001	0.0183632		syn13Pd.001	0.0380819
				mito17.001	0.0465152		syn14spine.001	0.0241684
				mito18.001	0.0244419		syn15spine.001	0.0477819
				mito20.001	0.00115993		syn16Pd	0.0695804
							syn17Pd.001	0.0662242
							syn18Pd.001	0.0983525
							syn19spine.001	0.0427275
							syn20Pd.001	0.0266518
							syn21Pd.001	0.0424313
							syn22spine.001	0.0199003
							syn23Pd.001	0.0987343
							syn24Pd.001	0.0322582
							syn25Pd.001	0.0653967
							syn26Pd.001	0.0482829
							syn27Pd.001	0.0628194
							syn28spine.001	0.0154862
							syn29Pd.001	0.0446687
							syn30Pd.001	0.0800691
							syn31spine.001	0.0248075
							syn32INTden	0.0768577

## Sheet: HS5101_01
Axon segment ID	HS5101_01		Raw full axonal segment DATA from Blender software	Object	volume [um3]	Raw synaptic DATA from Blender software	Object	surface area [um2]
Length [um] of the axonal segment	65.4527			Number mito	13
Mito number / um axon	0.198617			All mito	0.783098		number syn	25
Mito volume / um axon	0.0119643			mito01.001	0.0555389		Median	0.0540949
syn number /um axon	0.381955			mito02.001	0.0462355		Lower quart	0.0402719
syn size /um axon	0.0263173			mito03.001	0.0912184		Upper quart	0.0751157
				mito04.001	0.0301985		All syn	1.72254
				mito05.001	0.0936357		syn01Pd.001	0.072318
				mito06.001	0.0803962		syn02Pd.001	0.0469024
				mito07.001	0.0585496		syn03spine.001	0.037266
				mito08.001	0.0910568		syn04Pd.001	0.0463848
				mito09.001	0.0553979		syn05Pd.001	0.0519516
				mito10.001	0.04494		syn06spine.001	0.01292
				mito11.001	0.0366305		syn07Pd.001	0.0751157
				mito12.001	0.060328		syn08Pd.001	0.0516119
				mito13.001	0.0389717		syn09spine	0.08676
							syn10PD	0.0674038
							syn11Pd.001	0.143827
							syn12Pd.001	0.0915903
							syn13Pd.001	0.0379111
							syn14spine.001	0.0302988
							syn15Pd.001	0.164009
							syn16Pd.001	0.0199973
							syn17Pd	0.050221
							syn18spine.001	0.0570365
							syn19Pd.001	0.0665966
							syn20Pd.001	0.0253643
							syn21IntD.001	0.114182
							syn22spine.001	0.0540949
							syn23Pd	0.0638034
							syn24Pd	0.0402719
							syn25Pd.001	0.214701

## Sheet: HS5102_01
Axon segment ID	HS5102_01		Raw full axonal segment DATA from Blender software	Object	volume [um3]	Raw synaptic DATA from Blender software	Object	surface area [um2]
Length [um] of the axonal segment	33.8453			Number mito	9
Mito number / um axon	0.265916			All mito	0.583323		number syn	14
Mito volume / um axon	0.017235			mito01.001	0.0793237		Median	0.058917
syn number /um axon	0.413647			mito02.001	0.0664303		Lower quart	0.0384949
syn size /um axon	0.0247425			mito03.001	0.0841894		Upper quart	0.073882
				mito04.001	0.131071		All syn	0.837416
				mito05.001	0.0508255		syn01Pd.001	0.103352
				mito06.001	0.0147738		syn02Pd.001	0.0386581
				mito07.001	0.0549934		syn03Pd.001	0.0890679
				mito08.001	0.0417772		syn04Pd.001	0.0579572
				mito09.001	0.0599394		syn05Pd.001	0.0911982
							syn06Pd.001	0.0643926
							syn07Pd.001	0.0770452
							syn08Pd	0.0384404
							syn09spine.001	0.0292778
							syn10Pd.001	0.0593453
							syn11Pd.001	0.0584887
							syn12Pd.001	0.0326442
							syn13Pd.001	0.0634235
							syn14spine.001	0.0341247

## Sheet: OL081_41
Axon segment ID	OL081_41		Raw full axonal segment DATA from Blender software	Object	volume [um3]	Raw synaptic DATA from Blender software	Object	surface area [um2]
Length [um] of the axonal segment	30.3553			Number mito	6
Mito number / um axon	0.197659			All mito	0.664091		number syn	11
Mito volume / um axon	0.0218773			mito01.001	0.155547		Median	0.201614
syn number /um axon	0.362375			mito02.001	0.0572173		Lower quart	0.122814
syn size /um axon	0.0698135			mito03.001	0.0972103		Upper quart	0.245688
				mito04.001	0.180669		All syn	2.11921
				mito05.001	0.0445339		syn03Pd.001	0.170866
				mito06.001	0.128914		syn04spine.001	0.0780925
							syn05spine	0.132074
							syn06Pd.001	0.0834172
							syn07Pd.001	0.230256
							syn08Pd.001	0.354725
							syn09Pd	0.113555
							syn10Pd.001	0.263233
							syn11Pd.001	0.201614
							syn01Pd.001	0.236696
							syn02Pd.001	0.25468

## Sheet: OL081_42
Axon segment ID	OL081_42		Raw full axonal segment DATA from Blender software	Object	volume [um3]	Raw synaptic DATA from Blender software	Object	surface area [um2]
Length [um] of the axonal segment	10.2906			Number mito	3
Mito number / um axon	0.291527			All mito	0.230251		number syn	5
Mito volume / um axon	0.0223748		partial	mito03.001	0.0011482		Median	0.179254
syn number /um axon	0.485878			mito01.001	0.0708727		Lower quart	0.119389
syn size /um axon	0.0979793			mito02.001	0.15823		Upper quart	0.262324
							All syn	1.00827
							syn01Pd.001	0.119389
							syn02Pd.001	0.179254
							syn03pd.001	0.386754
							syn04Pd.001	0.0605494
							syn05spine.001	0.262324

## Sheet: OL081_43
Axon segment ID	OL081_43		Raw full axonal segment DATA from Blender software	Object	volume [um3]	Raw synaptic DATA from Blender software	Object	surface area [um2]
Length [um] of the axonal segment	17.8039			Number mito	3
Mito number / um axon	0.168503			All mito	0.419892		number syn	5
Mito volume / um axon	0.0235843			mito01.001	0.13884		Median	0.127658
syn number /um axon	0.280838			mito02.001	0.153585		Lower quart	0.110833
syn size /um axon	0.0314504			mito03.001	0.127466		Upper quart	0.148191
							All syn	0.559939
						partial.001	syn01spine	0.034473
							syn02spine.001	0.168381
							syn03Pd.001	0.141461
							syn04Pd.001	0.113855
							syn05Pd.001	0.101768

## Sheet: OL081_31
Axon segment ID	OL081_31		Raw full axonal segment DATA from Blender software	Object	volume [um3]	Raw synaptic DATA from Blender software	Object	surface area [um2]
Length [um] of the axonal segment	13.9107			Number mito	4
Mito number / um axon	0.287549			All mito	0.408327		number syn	15
Mito volume / um axon	0.0293535			mito01.001	0.103127		Median	0.0845698
syn number /um axon	1.07831			mito02.001	0.0183986		Lower quart	0.0537449
syn size /um axon	0.100411			mito03.001	0.0480327		Upper quart	0.128585
				mito04.001	0.238768		All syn	1.39679
							syn014Pd.001	0.086759
							syn01probINTden.001	0.06621
							syn02Pd.001	0.0845698
							syn03unidden.001	0.050452
							syn04Pd.001	0.0391836
							syn05Pd.001	0.153734
							syn06spine.001	0.179648
							syn07Pd.001	0.0715154
							syn08Pd.001	0.103624
							syn09spine.001	0.157097
							syn10Pd.001	0.113676
							syn11spine.001	0.048008
							syn12Pd.001	0.0417816
							syn13Pd.001	0.143494
							syn15Pd.001	0.0570379

[truncated: 16 more sheets: OL081_32, OL081_33, OL081_34, OL081_35, OL081_11, OL081_12, OL081_14, OL081_15, OL081_17, OL081_18, OL081_19, OL083_11, OL083_12, OL083_13, OL083_14, OL083_15]
