# Supplementary material for: Synaptic and dendritic architecture of different types of hippocampal somatostatin interneurons
Source: PLoS Biol. 2024 Mar 12;22(3):e3002539. doi: 10.1371/journal.pbio.3002539 (PMC10959371; doi:10.1371/journal.pbio.3002539)
Supplement: S12 Data — (XLSX) [file pbio.3002539.s023.xlsx]

## Sheet: Munka1
Supplementary table 12.: Coefficients used to calculate the number of synapses of each segments of the models
	a	b	c
Coefficients for excitatory synapses in OLM	0.7886	-0.00079527	-0.1672
Coefficients for inhibitory synapses in OLM	0.0735	5.0049e-05	0.0014
Coefficients for excitatory synapses in HS	0.728	-0.00037372	0.0728
Coefficients for inhibitory synapses in HS	0.1405	-0.00010232	0.0249
