# Supplementary material for: Synaptic and dendritic architecture of different types of hippocampal somatostatin interneurons
Source: PLoS Biol. 2024 Mar 12;22(3):e3002539. doi: 10.1371/journal.pbio.3002539 (PMC10959371; doi:10.1371/journal.pbio.3002539)
Supplement: S14 Data — (XLSX) [file pbio.3002539.s025.xlsx]

## Sheet: Munka1
Supplementary table 14.: Synapse parameters used in the models to calculate synaptic conductances
	tau decay (ms)	peak conductance (nS)	Post-synaptic current (nA)	Reversal Potential (mV)	rate in HCS (Hz)
OLM excitatory	12.7	0.8	0.012	0	3
OLM inhibitory	12	0.5	-0.017	-70	30
HS excitatory	12.7	0.8	0.012	0	3
HS inhibitory	12	0.5*1.15	-0.017*1.15	-70	30
