# Supplementary material for: Synaptic and dendritic architecture of different types of hippocampal somatostatin interneurons
Source: PLoS Biol. 2024 Mar 12;22(3):e3002539. doi: 10.1371/journal.pbio.3002539 (PMC10959371; doi:10.1371/journal.pbio.3002539)
Supplement: S21 Data — (ZIP) [file pbio.3002539.s032.zip]

Archive with 16 entries (16 files):
- HS_5091_Neurolucida.ASC
- HS_5091_Neurolucida.DAT
- HS_5101_Neurolucida.ASC
- HS_5101_Neurolucida.DAT
- HS_5102_Neurolucida.ASC
- HS_5102_Neurolucida.DAT
- HS_7301_Neurolucida.ASC
- HS_7301_Neurolucida.DAT
- OLM_1811_Neurolucida.ASC
- OLM_1811_Neurolucida.DAT
- OLM_1812_Neurolucida.ASC
- OLM_1812_Neurolucida.DAT
- OLM_1821_Neurolucida.ASC
- OLM_1821_Neurolucida.DAT
- OLM_1831_Neurolucida.ASC
- OLM_1831_Neurolucida.DAT
