# Supplementary material for: Synaptic and dendritic architecture of different types of hippocampal somatostatin interneurons
Source: PLoS Biol. 2024 Mar 12;22(3):e3002539. doi: 10.1371/journal.pbio.3002539 (PMC10959371; doi:10.1371/journal.pbio.3002539)
Supplement: S22 Data — (ZIP) [file pbio.3002539.s033.zip]

Archive with 8 entries (8 files):
- Dendrogram_HS_0731.jpg
- Dendrogram_HS_5091.jpg
- Dendrogram_HS_5101.jpg
- Dendrogram_HS_5102.jpg
- Dendrogram_OLM_1811.jpg
- Dendrogram_OLM_1812.jpg
- Dendrogram_OLM_1821.jpg
- Dendrogram_OLM_1831.jpg
